# Supplementary material for: New-to-nature CO2-dependent acetyl-CoA assimilation enabled by an engineered B12-dependent acyl-CoA mutase
Source: Nat Commun. 2024 Nov 26;15:10235. doi: 10.1038/s41467-024-53762-9 (PMC11599936; doi:10.1038/s41467-024-53762-9)
Supplement: Supplementary file 4 — Supplementary Data 1 [file 41467_2024_53762_MOESM4_ESM.xlsx]

## Sheet: Sheet1
throughout the table (except for MDF values), negative numbers indicate net consumption, positive numbers indicate net production of the respective compound
	acetyl-CoA	pyruvate	CoA	H2O	CO2	ATP	NADH	NADPH	QH2	acetyl-CoA assimilation: redox balance	acetyl-CoA assimilation: ATP-equivalents *	ATP-equivalents for 3x CO2 => Pyr **	MDF [kJ / mol]
Glyoxylate Cycle	-2	1	2	-3	1	0	2	0	1	3	3.33	-16.63	2.02
Methylaspartate Cycle	-2	1	2	-4	1	-1	1	1	1	3	2.33	-17.63	-7.52
Citramalate Cycle	-2	1	2	-4	1	-1	2	0	1	3	2.33	-17.63	6.99
Ethylmalonyl-CoA pathway	-3	2	3	-4	0	-1	1	-1	2	2	0.34	-14.8	2.81
rPS / rCCC shunt	-1	1	1	0	-1	0	-1	-1	1	-1	-1.99	-11.97	2.81
partial 3HP-bicycle	-1	1	1	-2	-1	-2	1	-3	1	-1	-3.99	-13.97	8.78
LCM pathway	-1	1	1	-1	-1	-1	0	-2	1	-1	-2.99	-12.97	7.37
acrylyl-CoA pathway	-1	1	1	-1	-1	-1	0	-2	1	-1	-2.99	-12.97	4.91
aminomutase pathway	-1	1	1	-1	-1	-1	0	-1	0	-1	-2.33	-12.31	6.96
CO2-fixation (THETA cycle)	1	0	1	3	-2	-4	-2	-3	1	-4	-9.98	-
* we calculate ATP-equivalents (ATPeq) based on a typical bacterial P/O ratio of 1.33, i.e. via the equation NADH = 1.33 ATP and QH2 = 0.67 ATP (references: PMID 4156832, PMID 9230919); NADPH and NADH are considered equivalent for this calculation
** assuming the THETA cycle for CO2-(re-)assimilation, i.e. for production of initial acetyl-CoA from CO2 (carbon inputs and outputs of THETA cycle shown in red)
