# Supplementary material for: New-to-nature CO2-dependent acetyl-CoA assimilation enabled by an engineered B12-dependent acyl-CoA mutase
Source: Nat Commun. 2024 Nov 26;15:10235. doi: 10.1038/s41467-024-53762-9 (PMC11599936; doi:10.1038/s41467-024-53762-9)
Supplement: Supplementary file 5 — Supplementary Data 2 [file 41467_2024_53762_MOESM5_ESM.xlsx]

## Sheet: Strains
Supplementary Data 2. Strains and plasmids used in this study
E. coli strains
Name	Description / deletions	References
DH5α	Cloning of overexpression constructs
SIJ488	WT, integrated λ-red recombinase and flippase	Jensen, S. I., Lennen, R. M., Herrgård, M. J. & Nielsen, A. T. Seven gene deletions in seven days: Fast generation of Escherichia coli strains tolerant to acetate and osmotic stress. Sci. Rep. 5, 17874 (2016).
β-alanine aux.	ΔfrmRAB ΔpanD ΔydfG ΔrutABCEFG ΔlldD::CapR SS9:Prom.S-rbsA-3-HPDH SS2:Prom.S-rbsA-lkBOT	This study
β-alanine aux. +pBBR1-Lcm +pZ-ASS-AbfT	ΔfrmRAB ΔpanD ΔydfG ΔrutABCEFG ΔlldD::CapR SS9:Prom.S-rbsA-3-HPDH SS2:Prom.S-rbsA-lkBOT pBBR1-Lcm pZ-ASS-abfT	This study
β-alanine aux. +pBBR1-Lcm +chromosomal-rbsA-abfT	ΔfrmRAB ΔpanD ΔydfG ΔrutABCEFG ΔlldD::rbsA::abfT::CapR SS9:Prom.S-rbsA-3-HPDH SS2:Prom.S-rbsA-lkBOT pBBR1-LCM	This study
β-alanine aux. +pBBR1-Lcm +chromosomal-rbsB-abfT	ΔfrmRAB ΔpanD ΔydfG ΔrutABCEFG ΔlldD::rbsB::abfT::CapR SS9:Prom.S-rbsA-3-HPDH SS2:Prom.S-rbsA-lkBOT pBBR1-Lcm	This study
β-alanine aux. +pMutaT7-Lcm +chromosomal-rbsA-abfT	ΔfrmRAB ΔpanD ΔydfG ΔrutABCEFG ΔlldD::rbsA::abfT::CapR SS9:Prom.S-rbsA-3-HPDH SS2:Prom.S-rbsA-lkBOT pMutaT7-Lcm	This study
β-alanine aux. +pMutaT7-Lcm +pMutator +chromosomal-rbsA-abfT	ΔfrmRAB ΔpanD ΔydfG ΔrutABCEFG ΔlldD::rbsA::abfT::CapR SS9:Prom.S-rbsA-3-HPDH SS2:Prom.S-rbsA-lkBOT pMutaT7 + pMutator	This study
ΔlldD	ΔlldD::CapR	This study
Plasmids
Name	Description	References
pZ-ASS-mCherry	Over-expression plasmid with p15A origin, Streptomycin resistance, constitutive strong promoter and mCherry as insert, used as starting vector for cloning	Braatsch, S., Helmark, S., Kranz, H., Koebmann, B. & Jensen, P. R. Escherichia coli strains with promoter libraries constructed by Red/ET recombination pave the way for transcriptional fine-tuning. BioTechniques 45, 335–337 (2008).
pAbfT	pZ-ASS-abfT; vector for overexpression of abfT, encoding a CoA-transferase	This study
pZ-ASS-BaOAT	Template vector for amplification of a β-alanine::2-ketoglutarate aminotransferase from S. kluyveri codon optimized for E. coli 16 for integration in SS2.	Schulz-Mirbach, H. et al. On the flexibility of the cellular amination network in E. coli. eLife 11, e77492 (2022).
pZ-ASS-3-HPDH	Template vector for amplification of 3-hydroxyisobutyrate dehydrogenase 3-HPDH (pmHPD) from Pseudomonas putida for integration in SS9.	This study
pKD3	Template vector for amplification of a frt-flanked chloramphenicol cassette originally from pSC140.	Datsenko, K. A. & Wanner, B. L. One-step inactivation of chromosomal genes in Escherichia coli K-12 using PCR products. Proc. Natl. Acad. Sci. 97, 6640–6645 (2000).
pKD3-Prom.S-rbsA-abfT	Template vector for amplification of codon optimized CoA-transferase abfT from Clostridium aminobutyricum with a constitutive strong promoter (REF 18), ribosome binding site “A” (REF 19) and an FRT-flanked chloramphenicol cassette originally from pSC140 for integration in the lldD locus.	This study
pKD3-Prom.S-rbsB-abfT	Template vector for amplification of codon optimized CoA-transferase abfT from Clostridium aminobutyricum with a constitutive strong promoter (REF 18), ribosome binding site “B” (REF 19) and an FRT-flanked chloramphenicol cassette originally from pSC140 for integration in the lldD locus.	This study
pBBR1-Lcm	pBBR1-MCS3 carrying meaB-rcmA-rcmB from B. massiliosenegalensis JC6 (RefSeq Protein IDs WP_148346830 + WP_019152977 + WP_019152976) codon optimized for E. coli and generated via gene synthesis behind an IPTG inducible promoter, gift from Thore Rohwerder; originally termed "pBBR1MCS-3 [meaH-rcmA-rcmB]Bmas codon optimized"	Rohde, M.-T., Tischer, S., Harms, H. & Rohwerder, T. Production of 2-Hydroxyisobutyric Acid from Methanol by Methylobacterium extorquens AM1 Expressing ( R )-3-Hydroxybutyryl Coenzyme A-Isomerizing Enzymes. Appl. Environ. Microbiol. 83, e02622-16 (2017).
pMutaT7	pHyo245; eMutaT7 target plasmid. Expresses pheS_A294G flanked by a dual set of opposing T7 promoters and T7 terminators. Addgene ID 173147.	Park, H. & Kim, S. Gene-specific mutagenesis enables rapid continuous evolution of enzymes in vivo. Nucleic Acids Res. 49, e32 (2021).
pMutaT7-Lcm	eMutaT7 target plasmid with the IPTG-inducible MeaB-RcmAB operon from pBBR1-Lcm flanked by a dual T7 promoter. Addgene ID 173147.	This work
pMutator	pDae079; eMutaT7 mutator plasmid, expressing T7-polymerase-adenine/cytidine deaminase fusions from a T7 promoter. Addgene ID 187622.	Seo, D., Koh, B., Eom, G.-E., Kim, H. W. & Kim, S. A dual gene-specific mutator system installs all transition mutations at similar frequencies in vivo. Nucleic Acids Res. 51, e59 (2023).
pMutaT7-Lcm evo 1	pMutaT7-Lcm with mutations: MeaB-P52L RcmA-P163L, isolated from a single colony of library #1	This work
pMutaT7-Lcm evo 2	pMutaT7-Lcm with mutations: RcmA-V92I-E137K, isolated from a single colony of library #2	This work
pMutaT7-Lcm evo 3	pMutaT7-Lcm with mutations: MeaB-G135G, isolated from a single colony of library #2	This work
pMutaT7-Lcm evo 4	pMutaT7-Lcm with mutations: MeaB-P135S RcmA-E102K, isolated from a single colony of library #2	This work
pET-16b-abfT	pET-16b with C. aminobutricum abfT under control of a T7 promoter and lacI, Ampicilin resistance	Scheffen, M. et al. A new-to-nature carboxylation module to improve natural and synthetic CO2 fixation. Nat. Catal. 4, 105–115 (2021).
pET-16b-Pct	pET-16b with C. necator Pct under control of a T7 promoter and lacI, Ampicilin resistance	Gift from Alexander Steinbüchel
pASG-IBA43-BmHcmA	IBA Vector for the anhydrotetracycline inducible expression of the B. massiliosenegalensis BmHcmA (RefSeq protein ID WP_019152977) for protein overexpression; originally termed "pASG-IBA43 [rcmA]Bmas"	Rohde, M.-T., Tischer, S., Harms, H. & Rohwerder, T. Production of 2-Hydroxyisobutyric Acid from Methanol by Methylobacterium extorquens AM1 Expressing ( R )-3-Hydroxybutyryl Coenzyme A-Isomerizing Enzymes. Appl. Environ. Microbiol. 83, e02622-16 (2017).
pASG-IBA43-BmHcmA_P163L	IBA Vector for the anhydrotetracycline inducible expression of the B. massiliosenegalensis BmHcmA with a P163L mutation for protein overexpression	This work
pASG-IBA43-BmHcmA_V92I_E137K	IBA Vector for the anhydrotetracycline inducible expression of the B. massiliosenegalensis BmHcmA with V92I E137K mutations for protein overexpression	This work
pASG-IBA43-BmHcmA_E102K	IBA Vector for the anhydrotetracycline inducible expression of the B. massiliosenegalensis BmHcmA with a E137L mutation for protein overexpression	This work
pET16b-BmHcmB	B. massiliosenegalensis BmHcmB (RefSeq protein ID WP_019152976) under control of a T7 promoter and lacI, Ampicillin resistance; originally termed pET-16b [rcmB]Bmas	Rohde, M.-T., Tischer, S., Harms, H. & Rohwerder, T. Production of 2-Hydroxyisobutyric Acid from Methanol by Methylobacterium extorquens AM1 Expressing ( R )-3-Hydroxybutyryl Coenzyme A-Isomerizing Enzymes. Appl. Environ. Microbiol. 83, e02622-16 (2017).
pASG-IBA43_KtusRcmA	IBA Vector for the anhydrotetracycline inducible expression of the Kyrpidia tusciae RcmA (UniProt: D5WTR7) for protein overexpression; originally termed pASG-IBA43 [rcmA]Ktus	Weichler, M.-T. et al. Thermophilic Coenzyme B12-Dependent Acyl Coenzyme A (CoA) Mutase from Kyrpidia tusciae DSM 2912 Preferentially Catalyzes Isomerization of (R)-3-Hydroxybutyryl-CoA and 2-Hydroxyisobutyryl-CoA. Appl. Environ. Microbiol. 81, 4564–4572 (2015).
pASG-IBA43_KtusRcmB	IBA Vector for the anhydrotetracycline inducible expression of the Kyrpidia tusciae RcmB (UniProt: D5WTR8) for protein overexpression; originally termed pASG-IBA43 [rcmB]Ktus	Weichler, M.-T. et al. Thermophilic Coenzyme B12-Dependent Acyl Coenzyme A (CoA) Mutase from Kyrpidia tusciae DSM 2912 Preferentially Catalyzes Isomerization of (R)-3-Hydroxybutyryl-CoA and 2-Hydroxyisobutyryl-CoA. Appl. Environ. Microbiol. 81, 4564–4572 (2015).
pET28a-AtHcmA	HcmA from A. tertiaricarbonis (UniProt ID I3VE77) under control of a T7 promoter and lacI, Kanamycin resistance	This work
pET28a-AtHcmB	HcmB from A. tertiaricarbonis (UniProt ID I3VE74) under control of a T7 promoter and lacI, Kanamycin resistance	This work
pET-28a-Pcl	Propionyl-CoA synthase from C. necator under control of a T7 promoter and lacI, Kanamycin resistance	McLean, R. et al. Exploring alternative pathways for the in vitro establishment of the HOPAC cycle for synthetic CO2 fixation. Sci. Adv. 9, eadh4299 (2023).
pJZ26	Ligase domain from Erythrobacter sp. NAP1 under control of a T7 promoter and lacI, Ampicilin resistance	Bernhardsgrütter, I. et al. The multicatalytic compartment of propionyl-CoA synthase sequesters a toxic metabolite. Nat. Chem. Biol. 14, 1127–1132 (2018).
MCR	Malonyl-CoA reductase from Chloroflexus aurantiacus under control of a T7 promoter and lacI. Kanamycin resistance	Gift from Jan Zarzycki
PCC D407I	Propionyl-CoA carboxylase (D407I) from Methylorubrum extorquens in a pCDF-Duet system with His-Tagged PccB, Spectinomycin resistance	Scheffen, M. et al. A new-to-nature carboxylation module to improve natural and synthetic CO2 fixation. Nat. Catal. 4, 105–115 (2021).
