# Supplementary material for: New-to-nature CO2-dependent acetyl-CoA assimilation enabled by an engineered B12-dependent acyl-CoA mutase
Source: Nat Commun. 2024 Nov 26;15:10235. doi: 10.1038/s41467-024-53762-9 (PMC11599936; doi:10.1038/s41467-024-53762-9)
Supplement: Supplementary file 6 — Supplementary Data 3 [file 41467_2024_53762_MOESM6_ESM.xlsx]

## Sheet: Sheet1
Supplementary Data 3. Oligonucleotide primers used. ‘KO’ primers were used for amplification of the CapR cassette from pKD3 (overlap with CapR sequence marked in bold) with 50 bp overhangs homologous to regions upstream and downstream of the target locus (Purpose 1). ‘KO_Ver’-primers were used to verify successful by CapR resistance cassette insertion as well as flippase mediated cassette removal…
Name	Sequence (5’ to 3’)	Purpose
frmRAB_KO_F	GCTATTATCAACGCATATTCAGTTTATTgtgtaggctggagctgcttc	1
frmRAB_KO_R	TAGAATACCCCCCTATAGTATATTGCATGCAGATGATGAGGTGCGAAATGggaattagccatggtccatatg	1
frmRAB_KO_Ver_F	TTGCGCGTCTTATCAGGCCTAC	2
frmRAB_KO_Ver_R	ATTCTGATTCCTTCTGCCGCCC	2
panD_KO_F	ggctggtgagtaaccagccgcagggataacaatcaagcaacctgtaccgggtgtaggctggagctgcttc	1
panD_KO_R	aaagcaggcatcgcctgcttcgttaacgacagggtagaaaggtagaagttggaattagccatggtccatatg	1
panD_KO_Ver_F	cgatgccggatttcacctgg	2
panD_KO_Ver_R	cagtatccagtcaaggcgcg	2
ydfG_KO_F	ATCCCGTGCTATGTTATTGACACACAAAAGCGTTGAGGAACAGTGAGATGgtgtaggctggagctgcttc	1
ydfG_KO_R	TAACCCGGCAGTTACGCCGGGTATAAAAATTACTGACGGTGGACATTCAGggaattagccatggtccatatg	1
ydfG_KO_Ver_F	agtaattctccgctttgttcc	2
ydfG_KO_Ver_R	gtgacacattgaaacgaacag	2
rutABCDEFG_KO_F	gcgtacgttgtcaacaatctgcaccgccggtaaccccggcggttttctgtgtgtaggctggagctgcttc	1
rutABCDEFG_KO_R	aaaaactggcatccgctttgcaaacaagccaatacgcggctgaaaaggatcatatgaatatcctccttag	1
rutABCDEFG_KO_Ver_F	ctgatgacaaatgtaagcttgc	2
rutABCDEFG_KO_Ver_R	gaccttctgcactctcatcgcgc	2
lldD_KO_ F	cccgcctgcccggtgagcataatgagcattcgagggagaaaaacgcatgaGAGTAGGGAACTGCCAGGCA	1
lldD_KO_R	agagggttagggtgagggggcgcaaacgactatgccgcattccctttcgcGGTCCATATGAATATCCTCCTTAGTTCCT	1
lldD_KO_Ver_F	CATGCGCGGTTTCTTCGATGTC	2
lldD_KO_Ver_R	TGCGGTGTCGTTTCAGAGTGAG	2
pZ-ASS-F	GCATTTATCAGGGTTATTGTCTCATG	Determining insert size
pZ-ASS-R	CTAGGGCGGCGGATTTGTCCTAC	Determining insert size
pKD3-F	ATAATACCGCGCCACATAGC	Determining insert size
pKD3-R	catatgaatatcctccttagttcct	Determining insert size
pKD3-in-SS9-F	ggagagcgttttcaatcctacctctggcgcagttgatatgtaaggcaggtgagagtagggaactgccagg	Chromosomal integration in SS9
pKD3-in-SS9-R	aattgccgttaaaactaaaaacagcatcaataatcaacgcgatataataaatgggaattagccatggtcc	Chromosomal integration in SS9
SS2_knock_in_fwd_A	GGTTGAAGTAGCGCAGCAGGGCAATG	Cloning for genomic integration
SS2_knock_in_rev_F	CCGGGTCAGCACTACCGTGCG	Cloning for genomic integration
SS9_knock_in_fwd_A	GCTTGGTTGAGAATACGCCG	Cloning for genomic integration
SS9_knock_in_rev_F	GCCTACGATTACGCATGGCTT	Cloning for genomic integration
Knock_in_B	GTGGTGATGGTGATGATGCAT	Cloning for genomic integration
Knock_in_C	atgcatcatcaccatcaccac	Cloning for genomic integration
Knock_in_D	cgatcaacgctagctctaga	Cloning for genomic integration
Knock_in_E	TCTAGAGCTAGCGTTGATCGgcggccgccgccgcaaacc	Cloning for genomic integration
pBBR1-F	GACTGGAAAGCGGGCAGTG	Determining insert size
pBBR1-R	TAATACGACTCACTATAGGG	Determining insert size
o609_pVS133_backb_HiFi-Fwd	AGCACCACCACCACCACCACTG	Cloning
o610_pVS133_backb_HiFi-Rev	CCCTATAGTGAGTCGTATTAATTTCGCGGGATCGAGATC	Cloning
o611_pVS133_Lcm-operon_HiFi-F	attaatacgactcactatagggGACTGGAAAGCGGGCAGTG	Cloning
o612_pVS133_Lcm-operon_HiFi-R	cagtggtggtggtggtggtgctGAGCTCTTACCCGATCTTCTTCC	Cloning
Ec153_mhp_Pro_V_F	tgggaatgtaattcagctcc	Cloning
P01_pZ_SF	gttattgtctcatgagcggatac	Cloning
PASG-IBA43_fwd	gtgatggtgatggtgatggctagccatttg	Cloning
pASG-IBA_rvs	gcagttcgaaaaataaggga	Cloning
Lcm_fwd	gctagccatcaccatcaccatcactccggaatgaccaaggctaacgtgaa	Cloning
Lcm_rvs	tcccttatttttcgaactgcgggtggctccaagcgctccccgcgagcgggaactgccaga	Cloning
