# Supplementary material for: New-to-nature CO2-dependent acetyl-CoA assimilation enabled by an engineered B12-dependent acyl-CoA mutase
Source: Nat Commun. 2024 Nov 26;15:10235. doi: 10.1038/s41467-024-53762-9 (PMC11599936; doi:10.1038/s41467-024-53762-9)
Supplement: Supplementary file 7 — Supplementary Data 4 [file 41467_2024_53762_MOESM7_ESM.xlsx]

## Sheet: Sheet1
Supplementary Data 4: Sequences of synthesized genes used in this study with NsiI and XbaI restriction sites, His-tag and linker.
Gene	Sequence
CoA-transferase abfT (UniProt ID Q9RM86)	ATGCATCATCACCATCACCACGACTGGAAAAAAATCTACGAAGACCGTACCTGCACCGCTGACGAAGCTGTTAAATCTATCAAATCTGGTGACCGTGTTCTGTTCGCTCACTGCGTTGCTGAACCGCCGGTTCTGGTTGAAGCTATGGTTGCTAACGCTGCTGCTTACAAAAACGTTACCGTTTCTCACATGGTTACCCTGGGTAAAGGTGAATACTCTAAACCGGAATACAAAGAAAACTTCACCTTCGAAGGTTGGTTCACCTCTCCGTCTACCCGTGGTTCTATCGCTGAAGGTCACGGTCAGTTCGTTCCGGTTTTCTTCCACGAAGTTCCGTCTCTGATCCGTAAAGACATCTTCCACGTTGACGTTTTCATGGTTATGGTTTCTCCGCCGGAC…
3-hydroxypropionate dehydrogenase 3-HPDH (UniProt ID Q88E02)	ATGCATCATCACCATCACCACCGTATCGCTTTCATCGGTCTGGGTAACATGGGTGCTCCGATGGCTCGTAACCTGATCAAAGCTGGTCACCAGCTGAACCTGTTCGACCTGAACAAAACCGTTCTGGCTGAACTGGCTGAACTGGGTGGTCAGATCTCTCCGTCTCCGAAAGACGCTGCTGCTAACTCTGAACTGGTTATCACCATGCTGCCGGCTGCTGCTCACGTTCGTTCTGTTTACCTGAACGACGACGGTGTTCTGGCTGGTATCCGTCCGGGTACCCCGACCGTTGACTGCTCTACCATCGACCCGCAGACCGCTCGTGACGTTTCTAAAGCTGCTGCTGCTAAAGGTGTTGACATGGGTGACGCTCCGGTTTCTGGTGGTACCGGTGGTGCT…
HcmA from A. tertiaricarbonis (UniProt ID I3VE77)	ATGGGCAGCAGCCATCATCATCATCATCACAGCAGCGGCCTGGTGCCGCGCGGCAGCCATATGATGACGTGGCTCGAACCGCAGATCAAGTCGCAACTTCAATCTGAACGTAAGGACTGGGAAGCAAACGAGGTCGGTGCTTTCCTGAAGAAAGCACCGGAACGCAAAGAGCAGTTCCACACCATTGGCGACTTTCCTGTACAACGTACCTACACCGCTGCTGACATTGCTGACACCCCATTAGAGGACATTGGTCTGCCGGGACGTTACCCGTTCACTCGTGGACCCTACCCGACCATGTACCGCTCACGTACGTGGACCATGCGTCAAATCGCGGGTTTCGGCACGGGAGAAGACACTAACAAGCGTTTCAAATACCTTATCGCACAAGGCCAAACA…
HcmB from A. tertiaricarbonis (UniProt ID I3VE74)	ATGGGCAGCAGCCATCATCATCATCATCACAGCAGCGGCCTGGTGCCGCGCGGCAGCCATATGATGGATCAAACCCCTATTCGCGTGCTCCTTGCAAAAGTCGGGCTGGACGGCCACGACCGTGGCGTAAAAGTTGTCGCACGCGCTCTGCGCGACGCAGGTATGGACGTAATCTACTCGGGACTCCATCGTACCCCTGAGGAAGTCGTGAATACTGCCATCCAGGAAGACGTAGATGTCCTCGGCGTCAGTCTGCTCTCAGGGGTCCAGCTGACCGTATTCCCAAAGATTTTCAAGCTGCTTGACGAGCGCGGTGCGGGTGACCTCATCGTCATCGCGGGCGGTGTAATGCCTGATGAGGACGCAGCTGCAATCCGTAAGCTGGGTGTGCGCGAGGTC…
