# Supplementary material for: New-to-nature CO2-dependent acetyl-CoA assimilation enabled by an engineered B12-dependent acyl-CoA mutase
Source: Nat Commun. 2024 Nov 26;15:10235. doi: 10.1038/s41467-024-53762-9 (PMC11599936; doi:10.1038/s41467-024-53762-9)
Supplement: Supplementary file 9 — Source Data [file 41467_2024_53762_MOESM9_ESM.zip › Figure 2.xlsx]

## Sheet: Fig. 2C
	Wild type
mM lactyl-CoA	turnover s-1 Replicate 1	turnover s-1 Replicate 2	turnover s-1 Replicate 3
2	0.033289	0.027484	0.02299
1	0.033639	0.027351	0.036531
0.5	0.023911	0.021914	0.015866
0.25	0.018669	0.017242	0.016486
0.1	0.015324	0.012345	0.012498
0.05	0.013745	0.011341	0.007686
0.01	0.003215	0.002086	0.002626
0	0	0	0

## Sheet: Fig. 2D
	Wild type
mM 2-hydroxyisobutyryl-CoA	turnover s-1 Replicate 1	turnover s-1 Replicate 2	turnover s-1 Replicate 3
0.13	0.267953	0.22508	0.273312
0.06	0.241158	0.251876	0.209003
0.03	0.214362	0.214362	0.214362
0.01	0.101822	0.123258	0.117899
0.005	0.0589496	0.0803859	0.0803859
0.0025	0.0321543	0.0428725	0.0321543
0	0	0	0

## Sheet: Fig. 2F
Sample								lactyl-CoA Results
		Name	Data File	Type	Level	Acq. Date-Time	Calc. Conc.	RT	Final Conc.	Accuracy	Resp.	time [h]	Sample	µM lactyl-CoA (*10 (dilution factor)
	!	H2O_Blank	H2O_Blank_01.d	Sample		8/16/2023 11:55	0.458	7.168	0		4
!	!	SST	SST_01.d	Sample		8/16/2023 12:10	95.2206	7.184	102.201		9345094
!	!	H2O_Blank	H2O_Blank_02.d	Sample		8/16/2023 12:26	0.6101	6.855	0.0083		9516
	!	20230816_CoA_Std_1	20230816_CoA_Std_1.d	Cal	1	8/16/2023 12:42	0.4969	7.333	0	0	817
	!	20230816_CoA_Std_2	20230816_CoA_Std_2.d	Cal	2	8/16/2023 12:57	0.4781	7.069	0	0	1897
!	!	20230816_CoA_Std_3	20230816_CoA_Std_3.d	Cal	3	8/16/2023 13:20	0.4819	7.151	0	0	1948
	!	20230816_CoA_Std_4	20230816_CoA_Std_4.d	Cal	4	8/16/2023 13:36	0.8302	7.053	0.3352	67	39384
	!	20230816_CoA_Std_5	20230816_CoA_Std_5.d	Cal	5	8/16/2023 13:51	1.3269	7.069	0.8919	89.2	90243
!	!	20230816_CoA_Std_6	20230816_CoA_Std_6.d	Cal	6	8/16/2023 14:07	5.2301	7.053	5.2951	105.9	492488
	!	20230816_CoA_Std_7	20230816_CoA_Std_7.d	Cal	7	8/16/2023 14:22	9.9792	7.053	10.9489	109.5	1008974
!	!	20230816_CoA_Std_8	20230816_CoA_Std_8.d	Cal	8	8/16/2023 14:38	45.7033	7.02	49.066	98.1	4491081
!	!	20230816_CoA_Std_9	20230816_CoA_Std_9.d	Cal	9	8/16/2023 14:53	102.133	7.003	100.359	100.4	9176893
!	!	H2O_Blank	H2O_Blank_03.d	Sample		8/16/2023 15:09	0.5128	7.119	0		528
	!	20230816_CoAs_PW_4	20230816_CoAs_PW_04.d	Sample		8/16/2023 16:11	0.4589	7.283	0		131	0	PCS - no BmHcmA	0
!	!	20230816_CoAs_PW_5	20230816_CoAs_PW_05.d	Sample		8/16/2023 16:26	0.4674	7.316	0		39			0
	!	20230816_CoAs_PW_6	20230816_CoAs_PW_06.d	Sample		8/16/2023 16:41	0.4856	7.3	0		417			0
	!	20230816_CoAs_PW_7	20230816_CoAs_PW_07.d	Sample		8/16/2023 16:57	0.4599	7.036	0		404		PCS	0
	!	20230816_CoAs_PW_8	20230816_CoAs_PW_08.d	Sample		8/16/2023 17:13	0.46	7.398	0		150			0
	!	20230816_CoAs_PW_9	20230816_CoAs_PW_09.d	Sample		8/16/2023 17:28	0.4787	7.349	0		234			0
!	!	20230816_CoAs_PW_16	20230816_CoAs_PW_16.d	Sample		8/16/2023 19:16	0.4622	7.431	0		103	1.5	PCS - no BmHcmA	0
	!	20230816_CoAs_PW_17	20230816_CoAs_PW_17.d	Sample		8/16/2023 19:32	0.4994	7.448	0		141			0
	!	20230816_CoAs_PW_18	20230816_CoAs_PW_18.d	Sample		8/16/2023 19:47	0.4626	7.119	0		1086			0
	!	20230816_CoAs_PW_19	20230816_CoAs_PW_19.d	Sample		8/16/2023 20:03	8.8969	7.119	1.8676		179370		PCS	18.676
	!	20230816_CoAs_PW_20	20230816_CoAs_PW_20.d	Sample		8/16/2023 20:18	8.9314	7.119	2.1647		206514			21.647
	!	20230816_CoAs_PW_21	20230816_CoAs_PW_21.d	Sample		8/16/2023 20:34	9.0392	7.135	2.1065		201193			21.065
	!	20230816_CoAs_PW_28	20230816_CoAs_PW_28.d	Sample		8/16/2023 22:22	0.4855	7.151	0		917	3	PCS - no BmHcmA	0
	!	20230816_CoAs_PW_29	20230816_CoAs_PW_29.d	Sample		8/16/2023 22:37	0.4856	7.168	0		655			0
	!	20230816_CoAs_PW_30	20230816_CoAs_PW_30.d	Sample		8/16/2023 22:53	0.4831	7.168	0		658			0
	!	20230816_CoAs_PW_31	20230816_CoAs_PW_31.d	Sample		8/16/2023 23:08	24.8317	7.201	3.5615		334116		PCS	35.615
	!	20230816_CoAs_PW_32	20230816_CoAs_PW_32.d	Sample		8/16/2023 23:24	22.5932	7.234	3.7293		349443			37.293
	!	20230816_CoAs_PW_33	20230816_CoAs_PW_33.d	Sample		8/16/2023 23:39	24.1562	7.217	3.7581		352071			37.581
!	!	20230816_CoAs_PW_40	20230816_CoAs_PW_40.d	Sample		8/17/2023 1:28	0.4853	7.316	0		667	4	PCS - no BmHcmA	0
	!	20230816_CoAs_PW_41	20230816_CoAs_PW_41.d	Sample		8/17/2023 1:43	0.4878	7.316	0		501			0
	!	20230816_CoAs_PW_42	20230816_CoAs_PW_42.d	Sample		8/17/2023 1:58	0.4913	7.283	0		424			0
	!	20230816_CoAs_PW_43	20230816_CoAs_PW_43.d	Sample		8/17/2023 2:14	30.9094	7.283	3.7943		355385		PCS	37.943
	!	20230816_CoAs_PW_44	20230816_CoAs_PW_44.d	Sample		8/17/2023 2:29	30.0209	7.283	4.2732		399132			42.732
!	!	20230816_CoAs_PW_45	20230816_CoAs_PW_45.d	Sample		8/17/2023 2:45	32.1153	7.283	4.1732		389994			41.732
	!	20230816_CoAs_PW_52	20230816_CoAs_PW_52.d	Sample		8/17/2023 4:33	0.4874	7.316	0		522	5	PCS - no BmHcmA	0
	!	20230816_CoAs_PW_53	20230816_CoAs_PW_53.d	Sample		8/17/2023 4:49	0.4889	7.25	0		197			0
	!	20230816_CoAs_PW_54	20230816_CoAs_PW_54.d	Sample		8/17/2023 5:04	0.4814	7.283	0		138			0
	!	20230816_CoAs_PW_55	20230816_CoAs_PW_55.d	Sample		8/17/2023 5:19	33.8822	7.3	4.669		435283		PCS	46.69
	!	20230816_CoAs_PW_56	20230816_CoAs_PW_56.d	Sample		8/17/2023 5:35	31.9151	7.3	4.8037		447592			48.037
!	!	20230816_CoAs_PW_57	20230816_CoAs_PW_57.d	Sample		8/17/2023 5:50	34.4298	7.283	4.5219		421847			45.219
!	!	20230816_CoAs_PW_64	20230816_CoAs_PW_64.d	Sample		8/17/2023 7:39	0.4846	7.267	0		3	6	PCS - no BmHcmA	0
	!	20230816_CoAs_PW_65	20230816_CoAs_PW_65.d	Sample		8/17/2023 7:54	0.4867	7.283	0		211			0
	!	20230816_CoAs_PW_66	20230816_CoAs_PW_66.d	Sample		8/17/2023 8:10	0.4842	7.3	0		101			0
!	!	20230816_CoAs_PW_67	20230816_CoAs_PW_67.d	Sample		8/17/2023 8:25	35.6469	7.267	4.583		427432		PCS	45.83
	!	20230816_CoAs_PW_68	20230816_CoAs_PW_68.d	Sample		8/17/2023 8:41	33.5741	7.267	4.6724		435597			46.724
	!	20230816_CoAs_PW_69	20230816_CoAs_PW_69.d	Sample		8/17/2023 8:56	38.2652	7.267	4.7286		440732			47.286
	!	20230816_CoAs_PW_76	20230816_CoAs_PW_76.d	Sample		8/17/2023 10:45	0.4705	7.3	0		151	22.5	PCS - no BmHcmA	0
	!	20230816_CoAs_PW_77	20230816_CoAs_PW_77.d	Sample		8/17/2023 11:00	0.4781	7.316	0		295			0
!	!	20230816_CoAs_PW_78	20230816_CoAs_PW_78.d	Sample		8/17/2023 11:15	0.4737	7.3	0		68			0
	!	20230816_CoAs_PW_79	20230816_CoAs_PW_79.d	Sample		8/17/2023 11:31	19.2047	7.267	1.7659		170083		PCS	17.659
	!	20230816_CoAs_PW_80	20230816_CoAs_PW_80.d	Sample		8/17/2023 11:46	19.4834	7.283	1.3178		129144			13.178
!	!	20230816_CoAs_PW_81	20230816_CoAs_PW_81.d	Sample		8/17/2023 12:02	21.8377	7.267	2.0359		194751			20.359
