# Supplementary material for: New-to-nature CO2-dependent acetyl-CoA assimilation enabled by an engineered B12-dependent acyl-CoA mutase
Source: Nat Commun. 2024 Nov 26;15:10235. doi: 10.1038/s41467-024-53762-9 (PMC11599936; doi:10.1038/s41467-024-53762-9)
Supplement: Supplementary file 9 — Source Data [file 41467_2024_53762_MOESM9_ESM.zip › Figure 3.xlsx]

## Sheet: Figure 3
Strain	Medium	Well/Time	64	1021	1977	2934	3890	4847	5804	6760	7717	8673	9629	10586	11542	12499	13455	14412	15368	16325	17281	18238	19194	20151	21108	22064	23020	23977	24934	25890	26847	27803	28759	29716	30673	31629	32587	33543	34500	35457	36414	37370	38328	39284	40241	41197	42154	43110	44067
β-alanine aux. pZ-ASS-abfT pBBR1-Lcm	[No B12 control] 20 mM glycerol + 2 mM L-lactate + 1 mM IPTG	G1	0.0476	0.0477	0.0477	0.0475	0.0476	0.0477	0.0479	0.0479	0.0481	0.0481	0.0479	0.0485	0.0485	0.0483	0.0485	0.0487	0.0488	0.0486	0.0487	0.0487	0.0487	0.0489	0.0489	0.049	0.0492	0.0493	0.0494	0.0494	0.0497	0.0498	0.0497	0.0499	0.0498	0.0499	0.05	0.05	0.0505	0.0505	0.0507	0.0508	0.0509	0.0511	0.0513	0.0514	0.0515	0.0516	0.0518
		H1	0.0473	0.0474	0.0474	0.0475	0.0476	0.0476	0.0479	0.0478	0.0479	0.0481	0.0492	0.0481	0.0483	0.0484	0.0485	0.0487	0.0487	0.0488	0.049	0.0491	0.0492	0.0493	0.0492	0.0493	0.0496	0.0495	0.0497	0.0498	0.0499	0.0501	0.0501	0.0503	0.0503	0.0504	0.0504	0.0508	0.051	0.0511	0.0511	0.0514	0.0514	0.0516	0.052	0.0519	0.0519	0.0523	0.0525
	[positive control] 20 mM glycerol + 20 µM 3HP + 1 µM B12 + 1 mM IPTG	G12	0.0475	0.0475	0.0478	0.048	0.048	0.0479	0.0479	0.0481	0.0483	0.0482	0.0483	0.0484	0.0485	0.0485	0.0486	0.0487	0.0488	0.0491	0.049	0.0492	0.0492	0.0494	0.0493	0.0495	0.0497	0.0498	0.05	0.05	0.0501	0.0504	0.0503	0.0506	0.0506	0.0507	0.0509	0.0509	0.0513	0.0514	0.0516	0.0517	0.0519	0.0521	0.0524	0.0524	0.0526	0.053	0.0533
		H12	0.0479	0.0481	0.048	0.0478	0.0476	0.0479	0.0478	0.0479	0.048	0.0481	0.0481	0.0482	0.0485	0.0483	0.0485	0.0487	0.0487	0.0488	0.049	0.049	0.0491	0.0492	0.0493	0.0493	0.0495	0.0498	0.0498	0.0498	0.0498	0.05	0.0501	0.0501	0.0502	0.0504	0.0506	0.0506	0.0509	0.051	0.0511	0.0512	0.0513	0.0515	0.0517	0.052	0.0521	0.0525	0.0525
	[no lactate control] 20 mM glycerol + 0 mM L-lactate + 1 µM B12 + 1 mM IPTG	G6	0.0477	0.0479	0.0479	0.0478	0.048	0.0475	0.0477	0.0477	0.0481	0.0478	0.0478	0.0476	0.0479	0.0478	0.0478	0.048	0.0481	0.048	0.0482	0.0483	0.0479	0.0479	0.0481	0.0479	0.048	0.0481	0.0483	0.0483	0.0483	0.0483	0.0482	0.0483	0.0481	0.0481	0.0482	0.0481	0.0483	0.0482	0.0483	0.048	0.0481	0.0483	0.0483	0.0483	0.0482	0.0482	0.0482
		H6	0.048	0.048	0.0479	0.0479	0.048	0.0481	0.0479	0.0481	0.0482	0.0482	0.0482	0.048	0.0483	0.0483	0.0481	0.0484	0.0483	0.0485	0.0484	0.0485	0.0484	0.0486	0.0486	0.0485	0.0485	0.0487	0.0486	0.0486	0.0487	0.0487	0.0486	0.0486	0.0487	0.0486	0.0486	0.0485	0.0486	0.0486	0.0487	0.0486	0.0487	0.0486	0.0488	0.0486	0.0484	0.0487	0.0485
	20 mM glycerol + 0.002 mM L-lactate + 1 µM B12 + 1 mM IPTG	G7	0.0478	0.0478	0.0478	0.0477	0.0479	0.0481	0.0483	0.0482	0.0481	0.0485	0.0484	0.048	0.0489	0.0478	0.0479	0.0479	0.048	0.0482	0.048	0.0482	0.0481	0.0482	0.0482	0.0481	0.0483	0.0482	0.0483	0.0484	0.0483	0.0484	0.0484	0.0484	0.0483	0.0484	0.0483	0.0483	0.0485	0.0484	0.0485	0.0484	0.0484	0.0484	0.0485	0.0485	0.0484	0.0486	0.0484
		H7	0.0477	0.0478	0.0477	0.0477	0.0477	0.0478	0.0478	0.0479	0.048	0.048	0.048	0.048	0.0481	0.0482	0.0481	0.0482	0.0483	0.0482	0.0483	0.0484	0.0484	0.0483	0.0484	0.0484	0.0485	0.0484	0.0484	0.0483	0.0484	0.0487	0.0485	0.0484	0.0485	0.0485	0.0485	0.0485	0.0485	0.0485	0.0486	0.0485	0.0485	0.0485	0.0486	0.0487	0.0486	0.0486	0.0485
	20 mM glycerol + 0.02 mM L-lactate + 1 µM B12 + 1 mM IPTG	G8	0.048	0.0486	0.0482	0.0481	0.0483	0.0481	0.0482	0.0483	0.0483	0.0485	0.0486	0.0485	0.0488	0.0487	0.0487	0.0496	0.049	0.0492	0.0491	0.0493	0.0493	0.0493	0.0493	0.0494	0.0496	0.0495	0.0498	0.0497	0.0499	0.0499	0.05	0.0499	0.0501	0.0502	0.0501	0.0504	0.0506	0.0505	0.0506	0.0507	0.0505	0.0507	0.0509	0.051	0.0511	0.0511	0.0513
		H8	0.0483	0.0483	0.048	0.0478	0.0481	0.0481	0.0482	0.0483	0.0483	0.0484	0.0484	0.0484	0.0487	0.0485	0.0485	0.0488	0.0487	0.0488	0.0492	0.0489	0.049	0.0491	0.0492	0.0491	0.0493	0.0493	0.0493	0.0493	0.0495	0.0496	0.0494	0.0496	0.0496	0.0498	0.0497	0.0498	0.05	0.05	0.0501	0.0502	0.0502	0.0502	0.0505	0.0504	0.0503	0.0505	0.0506
	20 mM glycerol + 0.2 mM L-lactate + 1 µM B12 + 1 mM IPTG	G9	0.0479	0.048	0.0478	0.0477	0.048	0.0481	0.0482	0.0481	0.0492	0.0482	0.0483	0.0484	0.0483	0.0485	0.0486	0.0487	0.0488	0.0488	0.049	0.049	0.049	0.0491	0.0494	0.0494	0.0495	0.0495	0.0496	0.0496	0.0499	0.0498	0.05	0.0501	0.0502	0.0503	0.0504	0.0503	0.0505	0.0505	0.0506	0.0508	0.051	0.0512	0.0512	0.0513	0.0514	0.0516	0.0517
		H9	0.0479	0.0479	0.0478	0.0477	0.0477	0.048	0.0479	0.048	0.0482	0.0483	0.0482	0.0483	0.0483	0.0483	0.0483	0.0486	0.0485	0.0489	0.0489	0.0489	0.049	0.049	0.0491	0.0492	0.0494	0.0493	0.0494	0.0495	0.0498	0.0499	0.05	0.0501	0.0501	0.0502	0.0503	0.0502	0.0505	0.0506	0.0506	0.0508	0.051	0.051	0.0513	0.0514	0.0513	0.0517	0.0518
Strain	Medium	Well/Time	64	1020	1977	2933	3890	4847	5803	6760	7717	8673	9630	10586	11543	12500	13456	14412	15369	16325	17282	18238	19195	20151	21107	22064	23020	23977	24933	25890	26846	27803	28759	29715	30672	31628	32585	33541	34497	35454	36411	37367	38324	39281	40237	41194	42151	43107	44064
β-alanine aux. chromosomal rbsA-abfT pBBR1-Lcm	M9 + 20 mM glycerol + 1 uM B12 + 1 mM IPTG + 100 µM L-lactate	A5	0.0479	0.0478	0.048	0.0479	0.0482	0.0483	0.0484	0.0486	0.0487	0.0491	0.049	0.0493	0.0494	0.0496	0.0497	0.0499	0.0498	0.05	0.0501	0.0504	0.0504	0.0506	0.0506	0.0508	0.0509	0.0511	0.0514	0.0515	0.0515	0.0519	0.0519	0.0519	0.052	0.0522	0.0522	0.0525	0.0528	0.0528	0.053	0.0531	0.0534	0.0533	0.0536	0.0539	0.0539	0.0541	0.0543
		A6	0.0485	0.0483	0.0483	0.0484	0.0486	0.0487	0.0488	0.049	0.0491	0.0494	0.0494	0.0496	0.0499	0.0498	0.0501	0.0502	0.0503	0.0504	0.0505	0.0508	0.0509	0.051	0.0511	0.0513	0.0516	0.0514	0.0518	0.0518	0.0518	0.0522	0.0523	0.0522	0.0523	0.0525	0.0527	0.0528	0.053	0.053	0.0533	0.0534	0.0538	0.0537	0.054	0.0543	0.0545	0.0546	0.0548
	M9 + 20 mM glycerol + 1 uM B12 + 1 mM IPTG + 45.5 µM L-lactate	D5	0.0486	0.0484	0.0485	0.0485	0.0486	0.0485	0.0487	0.049	0.049	0.0491	0.0491	0.0495	0.0496	0.0497	0.0499	0.0498	0.0499	0.05	0.0502	0.0504	0.0505	0.0506	0.0506	0.0509	0.0511	0.051	0.0513	0.0513	0.0515	0.0518	0.0516	0.0516	0.0519	0.0522	0.0521	0.0523	0.0525	0.0527	0.0528	0.0528	0.0533	0.0532	0.0535	0.0538	0.0538	0.054	0.0542
		D6	0.0482	0.048	0.0479	0.0481	0.0482	0.048	0.0484	0.0486	0.0486	0.0488	0.0488	0.049	0.0491	0.0493	0.0494	0.0495	0.0493	0.0496	0.0499	0.0501	0.05	0.0502	0.0503	0.0505	0.0506	0.0508	0.051	0.051	0.051	0.0513	0.0513	0.0515	0.0516	0.0518	0.052	0.0521	0.0522	0.0523	0.0525	0.0527	0.053	0.053	0.0533	0.0535	0.0535	0.0537	0.0541
	M9 + 20 mM glycerol + 1 uM B12 + 1 mM IPTG + 20.7 µM L-lactate	G5	0.0487	0.0485	0.0483	0.0484	0.0486	0.0486	0.0487	0.0488	0.0489	0.0491	0.049	0.0493	0.0492	0.0493	0.0495	0.0496	0.0496	0.0497	0.0499	0.05	0.05	0.0501	0.0501	0.0504	0.0506	0.0506	0.0507	0.0509	0.0508	0.0511	0.0512	0.0511	0.0512	0.0516	0.0517	0.0516	0.0519	0.0519	0.0521	0.0521	0.0524	0.0525	0.0528	0.053	0.053	0.0533	0.0533
		G6	0.052	0.0517	0.0516	0.0517	0.0518	0.0519	0.0521	0.0522	0.0522	0.0524	0.0523	0.0525	0.0527	0.0528	0.0528	0.053	0.053	0.0532	0.0534	0.0535	0.0535	0.0536	0.0538	0.054	0.0542	0.0542	0.0544	0.0544	0.0544	0.0547	0.0548	0.0549	0.055	0.0552	0.0553	0.0554	0.0556	0.0558	0.0559	0.056	0.0563	0.0562	0.0565	0.0569	0.057	0.0573	0.0573
	M9 + 20 mM glycerol + 1 uM B12 + 1 mM IPTG + 15.9 µM L-lactate	H5	0.049	0.0488	0.0488	0.0487	0.0488	0.0488	0.0489	0.049	0.0489	0.0492	0.049	0.0491	0.0492	0.0492	0.0493	0.0493	0.0494	0.0494	0.0495	0.0495	0.0495	0.0497	0.0497	0.0499	0.0499	0.05	0.0501	0.0502	0.05	0.0502	0.0502	0.0501	0.0501	0.0503	0.0505	0.0505	0.0506	0.0507	0.0507	0.0508	0.0509	0.051	0.0511	0.0511	0.0512	0.0513	0.0514
		H6	0.0502	0.0499	0.05	0.0499	0.0501	0.0501	0.0503	0.0505	0.0507	0.0507	0.0507	0.0509	0.0511	0.0511	0.0514	0.0515	0.0514	0.0517	0.0517	0.0519	0.052	0.0522	0.0522	0.0525	0.0527	0.0526	0.053	0.0528	0.0531	0.0532	0.0532	0.0534	0.0535	0.0537	0.0539	0.054	0.0542	0.0542	0.0544	0.0546	0.0547	0.0549	0.0551	0.0555	0.0555	0.0558	0.0559
	M9 + 20 mM glycerol + 1 uM B12 + 1 mM IPTG + 7.5 µM L-lactate	C7	0.0487	0.0481	0.0481	0.0481	0.0483	0.0484	0.0486	0.0488	0.0487	0.0489	0.0488	0.0492	0.0493	0.0493	0.0494	0.0495	0.0496	0.0498	0.0499	0.0502	0.0501	0.0502	0.0503	0.0506	0.0508	0.051	0.0512	0.0512	0.0512	0.0514	0.0516	0.0515	0.0517	0.052	0.052	0.0522	0.0525	0.0526	0.0527	0.053	0.0532	0.0533	0.0535	0.0537	0.0539	0.0543	0.0545
		C8	0.0483	0.0482	0.0482	0.048	0.0483	0.0483	0.0484	0.0487	0.0486	0.049	0.0488	0.0492	0.0494	0.0495	0.0496	0.0496	0.0498	0.0497	0.0501	0.0502	0.0503	0.0505	0.0505	0.0508	0.0509	0.0509	0.0512	0.0513	0.0513	0.0516	0.0517	0.0518	0.0518	0.052	0.0522	0.0524	0.0525	0.0527	0.0529	0.0529	0.0533	0.0534	0.0538	0.054	0.054	0.0542	0.0543
	M9 + 20 mM glycerol + 1 uM B12 + 1 mM IPTG + 4.46 µM L-lactate	E7	0.0483	0.048	0.048	0.0479	0.0481	0.0484	0.0483	0.0486	0.0485	0.0487	0.0487	0.0489	0.0492	0.0493	0.0494	0.0496	0.0495	0.0496	0.05	0.0501	0.0501	0.0504	0.0503	0.0505	0.0507	0.0507	0.051	0.051	0.0511	0.0515	0.0515	0.0516	0.0517	0.0519	0.0521	0.0521	0.0524	0.0525	0.053	0.0531	0.0532	0.0532	0.0535	0.0537	0.054	0.0542	0.0544
		E8	0.0483	0.0481	0.048	0.048	0.048	0.0481	0.0483	0.0485	0.0485	0.0486	0.0487	0.0487	0.0489	0.049	0.0491	0.0492	0.0492	0.0494	0.0495	0.0498	0.0497	0.0499	0.05	0.0502	0.0502	0.0504	0.0506	0.0507	0.0505	0.0508	0.0509	0.051	0.051	0.0514	0.0515	0.0516	0.0519	0.052	0.0521	0.0522	0.0525	0.0526	0.0528	0.053	0.0531	0.0533	0.0537
	M9 + 20 mM glycerol + 1 uM B12 + 1 mM IPTG + 2.64 µM L-lactate	G7	0.0508	0.0503	0.0505	0.0504	0.0507	0.0506	0.0508	0.0508	0.0511	0.0511	0.0511	0.0513	0.0514	0.0515	0.0516	0.0517	0.0517	0.0518	0.052	0.0521	0.0521	0.0523	0.0523	0.0526	0.0526	0.0528	0.053	0.0531	0.0531	0.0533	0.0535	0.0535	0.0536	0.0538	0.054	0.0541	0.0544	0.0545	0.0547	0.0547	0.055	0.0549	0.0553	0.0554	0.0557	0.056	0.0562
		G8	0.0497	0.0494	0.0494	0.0493	0.0495	0.0496	0.0497	0.0499	0.0497	0.0501	0.05	0.0503	0.0504	0.0504	0.0506	0.0506	0.0507	0.0508	0.051	0.0511	0.0513	0.0513	0.0514	0.0516	0.0518	0.0518	0.052	0.0521	0.052	0.0523	0.0525	0.0526	0.0526	0.0529	0.0531	0.053	0.0533	0.0533	0.0536	0.0538	0.0539	0.054	0.0543	0.0545	0.0546	0.0549	0.0551
	[no lactate control] M9 + 20 mM glycerol + 1 uM B12 + 1 mM IPTG	H7	0.0512	0.051	0.051	0.051	0.0513	0.0511	0.0515	0.0515	0.0516	0.0517	0.0515	0.0518	0.0518	0.0519	0.052	0.052	0.0521	0.0523	0.0524	0.0526	0.0525	0.0528	0.0528	0.0531	0.0531	0.0532	0.0533	0.0534	0.0534	0.0537	0.0537	0.0537	0.0539	0.054	0.0541	0.0544	0.0545	0.0546	0.0545	0.0549	0.0549	0.0551	0.0553	0.0555	0.0553	0.0557	0.0558
		H8	0.0491	0.0488	0.0488	0.0488	0.0492	0.0492	0.0492	0.0494	0.0492	0.0494	0.0493	0.0496	0.0498	0.0498	0.05	0.05	0.05	0.0502	0.0503	0.0505	0.0505	0.0506	0.0507	0.051	0.0511	0.0512	0.0513	0.0514	0.0514	0.0516	0.0517	0.0518	0.0518	0.0522	0.0523	0.0523	0.0526	0.0526	0.0527	0.0529	0.0532	0.0531	0.0535	0.0537	0.0535	0.0537	0.0541
		Well/Time	64	1021	1977	2934	3890	4847	5804	6760	7717	8673	9629	10586	11542	12499	13455	14412	15368	16325	17281	18238	19194	20151	21108	22064	23020	23977	24934	25890	26847	27803	28759	29716	30673	31629	32587	33543	34500	35457	36414	37370	38328	39284	40241	41197	42154	43110	44067
	[no B12 control] 20 mM glycerol + 2 mM L-lactate + 1 mM IPTG	A1	0.0496	0.0506	0.0512	0.0507	0.0505	0.0505	0.0508	0.0513	0.0523	0.0517	0.0518	0.0519	0.0523	0.0525	0.0529	0.053	0.0531	0.0541	0.0537	0.0546	0.054	0.0545	0.0548	0.0548	0.0553	0.0554	0.0558	0.0558	0.056	0.0564	0.0566	0.0571	0.0572	0.0576	0.0578	0.0576	0.058	0.0585	0.0586	0.059	0.0598	0.0596	0.0603	0.0604	0.061	0.0615	0.0618
		B1	0.0506	0.0501	0.0504	0.0504	0.051	0.0519	0.0515	0.0518	0.0519	0.0531	0.0522	0.0523	0.0528	0.0527	0.0531	0.0533	0.0535	0.0539	0.054	0.0542	0.0545	0.0546	0.0547	0.0551	0.0555	0.0555	0.0558	0.0561	0.0564	0.0575	0.0568	0.0572	0.0575	0.0577	0.0581	0.0582	0.0587	0.0591	0.0594	0.0598	0.0602	0.0616	0.061	0.0609	0.0617	0.0618	0.0622
		C1	0.0527	0.0527	0.0529	0.053	0.0533	0.0538	0.0538	0.0543	0.0545	0.0547	0.055	0.0552	0.0552	0.0554	0.0556	0.0561	0.056	0.0562	0.0565	0.0567	0.0569	0.0572	0.0573	0.0576	0.0579	0.0579	0.0583	0.0584	0.0586	0.0592	0.0593	0.0596	0.0598	0.0599	0.0605	0.0607	0.061	0.0612	0.0615	0.0617	0.0622	0.0626	0.0631	0.0634	0.0637	0.0643	0.0644
	[positive control] 20 mM glycerol + 20 µM 3HP + 1 µM B12 + 1 mM IPTG	A12	0.0487	0.0486	0.0487	0.0486	0.0486	0.0488	0.0489	0.0491	0.0491	0.0494	0.0493	0.0495	0.0498	0.0499	0.05	0.0505	0.0506	0.0508	0.0509	0.051	0.0513	0.0515	0.0518	0.0519	0.0521	0.0521	0.0525	0.0528	0.053	0.0534	0.0534	0.0537	0.0539	0.0543	0.0544	0.0548	0.0553	0.0555	0.0559	0.0563	0.0568	0.0572	0.0578	0.0582	0.0588	0.0597	0.0601
		B12	0.0485	0.0497	0.0499	0.05	0.0508	0.0508	0.0515	0.0515	0.0514	0.051	0.0508	0.0513	0.0515	0.0514	0.0514	0.0512	0.0512	0.0516	0.0518	0.052	0.0521	0.0524	0.0529	0.0531	0.0533	0.0535	0.0539	0.054	0.0548	0.0549	0.0547	0.0545	0.0548	0.055	0.0552	0.0556	0.056	0.0563	0.0566	0.0573	0.0578	0.0583	0.059	0.0591	0.0595	0.0603	0.0608
		C12	0.0491	0.0497	0.0497	0.0497	0.0496	0.0496	0.0498	0.0499	0.05	0.0501	0.0501	0.0503	0.0505	0.0507	0.051	0.051	0.0511	0.0515	0.0516	0.0519	0.052	0.0523	0.0525	0.0526	0.053	0.0532	0.0534	0.0537	0.0539	0.0544	0.0544	0.0549	0.0552	0.0554	0.0559	0.0562	0.0567	0.0571	0.0577	0.058	0.0587	0.0591	0.0598	0.0603	0.0608	0.0618	0.0624
Strain	Medium	Well/Time	64	1020	1977	2933	3890	4847	5803	6760	7717	8673	9630	10586	11543	12500	13456	14412	15369	16325	17282	18238	19195	20151	21107	22064	23020	23977	24933	25890	26846	27803	28759	29715	30672	31628	32585	33541	34497	35454	36411	37367	38324	39281	40237	41194	42151	43107	44064
β-alanine aux. chromosomal rbsB-abfT pBBR1-Lcm	M9 + 20 mM glycerol + 1 uM B12 + 1 mM IPTG + 100 µM L-lactate	A9	0.0528	0.0526	0.0526	0.0525	0.0526	0.0527	0.0528	0.0529	0.0528	0.053	0.0529	0.053	0.0531	0.0531	0.0533	0.0534	0.0532	0.0535	0.0535	0.0537	0.0538	0.054	0.0539	0.0542	0.0544	0.0544	0.0546	0.0547	0.0548	0.0549	0.0549	0.055	0.0551	0.0554	0.0555	0.0556	0.0558	0.0559	0.056	0.0561	0.0565	0.0565	0.0569	0.0568	0.0569	0.0572	0.0574
		A10	0.0496	0.0493	0.0494	0.0493	0.0495	0.0496	0.0497	0.0498	0.0499	0.05	0.0498	0.0501	0.0502	0.0504	0.0504	0.0505	0.0505	0.0506	0.0509	0.0509	0.0509	0.0512	0.0512	0.0515	0.0517	0.0517	0.0519	0.0519	0.0519	0.0524	0.0523	0.0522	0.0524	0.0526	0.0528	0.0529	0.053	0.0533	0.0534	0.0535	0.0537	0.0537	0.054	0.0541	0.0542	0.0546	0.0546
	M9 + 20 mM glycerol + 1 uM B12 + 1 mM IPTG + 45.5 µM L-lactate	D9	0.0484	0.0484	0.0484	0.0484	0.0484	0.0485	0.0485	0.0487	0.0487	0.0489	0.0488	0.049	0.049	0.0492	0.0494	0.0494	0.0493	0.0495	0.0497	0.0498	0.0498	0.05	0.0501	0.0503	0.0505	0.0506	0.0508	0.051	0.0509	0.0511	0.0513	0.0511	0.0513	0.0517	0.0517	0.0518	0.052	0.0521	0.0524	0.0525	0.0527	0.0527	0.053	0.0531	0.0533	0.0536	0.0537
		D10	0.0491	0.0488	0.0488	0.0489	0.0489	0.0491	0.0492	0.0492	0.0494	0.0495	0.0494	0.0496	0.0496	0.0497	0.0499	0.05	0.0501	0.0502	0.0504	0.0504	0.0504	0.0506	0.0508	0.0509	0.0511	0.0511	0.0513	0.0514	0.0514	0.0516	0.0516	0.0518	0.0518	0.052	0.0521	0.0525	0.0525	0.0526	0.0527	0.0529	0.0531	0.0532	0.0535	0.0538	0.0538	0.0541	0.0543
	M9 + 20 mM glycerol + 1 uM B12 + 1 mM IPTG + 20.7 µM L-lactate	G9	0.0497	0.0493	0.0494	0.0493	0.0495	0.0494	0.0495	0.0497	0.0497	0.0497	0.0495	0.0497	0.0497	0.0498	0.0501	0.0501	0.05	0.0502	0.0504	0.0505	0.0506	0.0508	0.0508	0.051	0.0512	0.0513	0.0515	0.0516	0.0516	0.0519	0.052	0.0519	0.0522	0.0523	0.0526	0.0526	0.0527	0.0528	0.0531	0.053	0.0534	0.0535	0.0539	0.054	0.054	0.0543	0.0545
		G10	0.0514	0.051	0.0511	0.0511	0.0512	0.0512	0.0515	0.0513	0.0514	0.0516	0.0514	0.0517	0.0517	0.0518	0.052	0.0522	0.0521	0.0522	0.0526	0.0527	0.0526	0.0529	0.0529	0.0531	0.0532	0.0532	0.0534	0.0536	0.0535	0.0538	0.0538	0.0539	0.0541	0.0544	0.0543	0.0544	0.0547	0.0549	0.0551	0.0552	0.0553	0.0554	0.0558	0.0561	0.056	0.0563	0.0565
	M9 + 20 mM glycerol + 1 uM B12 + 1 mM IPTG + 15.9 µM L-lactate	H9	0.0498	0.0496	0.0497	0.0497	0.0498	0.0497	0.05	0.05	0.05	0.0502	0.05	0.0504	0.0502	0.0502	0.0505	0.0506	0.0507	0.0507	0.0508	0.051	0.0511	0.0511	0.0512	0.0515	0.0517	0.0517	0.0518	0.0519	0.0518	0.0521	0.0522	0.0524	0.0524	0.0527	0.0527	0.0528	0.053	0.0531	0.0533	0.0534	0.0537	0.0538	0.0541	0.0542	0.0543	0.0545	0.0547
		H10	0.0492	0.0488	0.0489	0.0488	0.0491	0.0489	0.0492	0.0491	0.0492	0.0494	0.0492	0.0493	0.0495	0.0496	0.0498	0.0498	0.0498	0.05	0.0502	0.0503	0.0504	0.0504	0.0505	0.0509	0.051	0.0509	0.0512	0.0513	0.0511	0.0515	0.0516	0.0515	0.0516	0.0519	0.052	0.0521	0.0522	0.0524	0.0526	0.0528	0.0529	0.0531	0.0533	0.0536	0.0536	0.0538	0.054
		Well/Time	64	1021	1977	2934	3890	4847	5804	6760	7717	8673	9629	10586	11542	12499	13455	14412	15368	16325	17281	18238	19194	20151	21108	22064	23020	23977	24934	25890	26847	27803	28759	29716	30673	31629	32587	33543	34500	35457	36414	37370	38328	39284	40241	41197	42154	43110	44067
	[no B12 control] M9 + 20 mM glycerol + 2 mM L-lactate + 1 mM IPTG	D1	0.0497	0.0498	0.05	0.0499	0.0502	0.0506	0.0504	0.0509	0.051	0.0512	0.0515	0.0515	0.0518	0.052	0.0522	0.0525	0.0525	0.053	0.0531	0.0533	0.0536	0.0538	0.054	0.0544	0.0546	0.0547	0.055	0.0552	0.0554	0.0558	0.0559	0.0561	0.0563	0.0565	0.0571	0.0572	0.0575	0.0577	0.0578	0.0582	0.0586	0.0589	0.0594	0.0594	0.0598	0.0603	0.0607
		E1	0.0493	0.0496	0.0496	0.0495	0.0498	0.05	0.0501	0.0505	0.0506	0.0509	0.0508	0.051	0.0511	0.0512	0.0516	0.0517	0.0519	0.052	0.0522	0.0522	0.0526	0.0527	0.0528	0.0529	0.0532	0.0535	0.0537	0.0538	0.054	0.0542	0.0544	0.0545	0.0548	0.055	0.0552	0.0554	0.0558	0.056	0.0561	0.0564	0.0566	0.057	0.0575	0.0578	0.0578	0.0583	0.0584
		F1	0.0496	0.0493	0.0495	0.0494	0.0495	0.0499	0.0501	0.0502	0.0503	0.0506	0.0506	0.0505	0.0509	0.051	0.0512	0.0513	0.0516	0.0516	0.0517	0.052	0.0522	0.0523	0.0524	0.0526	0.0528	0.0528	0.0532	0.0534	0.0536	0.0538	0.0538	0.0541	0.0542	0.0546	0.0547	0.0549	0.0552	0.0554	0.0557	0.0559	0.0561	0.0566	0.057	0.0574	0.0574	0.0578	0.0581
	[positive control] M9 + 20 mM glycerol + 20 µM 3HP + 1 µM B12 + 1 mM IPTG	D12	0.0483	0.0485	0.0483	0.0482	0.0484	0.0485	0.0488	0.0489	0.0491	0.0494	0.0494	0.0496	0.0499	0.05	0.0503	0.0505	0.0506	0.0509	0.0511	0.0513	0.0514	0.0519	0.052	0.0522	0.0525	0.0527	0.0531	0.0532	0.0535	0.0539	0.0541	0.0545	0.0546	0.055	0.0552	0.0556	0.0561	0.0567	0.057	0.0573	0.058	0.0584	0.0591	0.06	0.0602	0.0611	0.0618
		E12	0.048	0.0482	0.0481	0.0481	0.0482	0.0481	0.0483	0.0486	0.0486	0.0488	0.049	0.0491	0.0495	0.0496	0.0496	0.0501	0.0502	0.0504	0.0506	0.0508	0.051	0.0512	0.0514	0.0517	0.0521	0.0522	0.0526	0.0527	0.0531	0.0534	0.0535	0.054	0.0541	0.0544	0.0548	0.0551	0.0587	0.0558	0.0564	0.0569	0.0575	0.058	0.0587	0.0591	0.0596	0.0605	0.0612
		F12	0.0478	0.0478	0.0478	0.0481	0.0479	0.048	0.0481	0.0483	0.0485	0.0486	0.0488	0.049	0.0491	0.0493	0.0493	0.0496	0.0498	0.0499	0.0502	0.0503	0.0504	0.0508	0.0508	0.051	0.0514	0.0515	0.0518	0.0519	0.0522	0.0526	0.0528	0.0531	0.0533	0.0535	0.054	0.0542	0.0548	0.0552	0.0557	0.056	0.0566	0.0572	0.058	0.0584	0.0591	0.0598	0.0604
	[no lactate control] M9 + 20 mM glycerol + 0 mM L-lactate + 1 µM B12 + 1 mM IPTG	D6	0.048	0.0482	0.0482	0.0482	0.0483	0.0484	0.0483	0.0484	0.0485	0.0487	0.0485	0.0486	0.0487	0.0487	0.0487	0.0488	0.0488	0.0489	0.0489	0.049	0.049	0.049	0.0491	0.0489	0.0492	0.0501	0.0492	0.0491	0.0491	0.0493	0.0492	0.0493	0.0491	0.0491	0.0493	0.0493	0.0494	0.0493	0.0493	0.0493	0.0494	0.0494	0.0494	0.0494	0.0493	0.0496	0.0493
		E6	0.0482	0.0483	0.0485	0.0483	0.0484	0.0486	0.0485	0.0487	0.0488	0.0489	0.0489	0.0489	0.0488	0.0489	0.0491	0.0491	0.0492	0.0491	0.0491	0.0491	0.0491	0.0492	0.0491	0.0493	0.0493	0.0492	0.0494	0.0493	0.0494	0.0495	0.0495	0.0495	0.0495	0.0494	0.0493	0.0495	0.0495	0.0495	0.0495	0.0494	0.0495	0.0497	0.0497	0.0497	0.0496	0.0498	0.0496
		F6	0.0486	0.0488	0.0488	0.049	0.0489	0.0489	0.049	0.0491	0.0492	0.0495	0.0493	0.0492	0.0494	0.0494	0.0492	0.0494	0.0495	0.0495	0.0495	0.0497	0.0495	0.0495	0.0496	0.0496	0.0497	0.0497	0.0497	0.0498	0.0499	0.0499	0.0498	0.0498	0.0498	0.0498	0.0499	0.0498	0.0501	0.0499	0.0501	0.0499	0.0499	0.05	0.0501	0.0499	0.0499	0.0501	0.0501
[truncated: 506 more columns]
