# Supplementary material for: New-to-nature CO2-dependent acetyl-CoA assimilation enabled by an engineered B12-dependent acyl-CoA mutase
Source: Nat Commun. 2024 Nov 26;15:10235. doi: 10.1038/s41467-024-53762-9 (PMC11599936; doi:10.1038/s41467-024-53762-9)
Supplement: Supplementary file 9 — Source Data [file 41467_2024_53762_MOESM9_ESM.zip › Figure 5.xlsx]

## Sheet: Fig. 5A
	Wild type (data shown in Fig. 2C)					Variant P163L					Variant V92I E132K					Variant E102K
mM lactyl-CoA	turnover s-1 Replicate 1	turnover s-1 Replicate 2	turnover s-1 Replicate 3		mM lactyl-CoA	turnover s-1 Replicate 1	turnover s-1 Replicate 2	turnover s-1 Replicate 3		mM lactyl-CoA	turnover s-1 Replicate 1	turnover s-1 Replicate 2	turnover s-1 Replicate 3		mM lactyl-CoA	turnover s-1 Replicate 1	turnover s-1 Replicate 2	turnover s-1 Replicate 3
2	0.033289	0.027484	0.02299		2	0.065589	0.053854	0.04643		2	0.114072	0.117621	0,086801*		2	0.092358	0.102894	0.082797
1	0.033639	0.027351	0.036531		1	0.05545	0.056494	0.056567		1	0.11597	0.10724	0.119078		1	0.101822	0.091104	0.082787
0.5	0.023911	0.021914	0.015866		0.5	0.058327	0.0485	0.053192		0.5	0.10926	0.100059	0.092819		0.5	0.080188	0.072026	0.081565
0.25	0.018669	0.017242	0.016486		0.25	0.047666	0.046372	0.048845		0.25	0.073553	0.079625	0.089014		0.25	0.0612	0.059914	0.062245
0.1	0.015324	0.012345	0.012498		0.1	0.039895	0.040479	0.041291		0.1	0.074062	0.067272	0.093087		0.1	0,074009*	0.052379	0,066008*
0.05	0.013745	0.011341	0.007686		0.05	0.028957	0.030006	0.03222		0.05	0.050697	0.056336	0.065005		0.05	0.043408	0.049143	0.050804
0.01	0.003215	0.002086	0.002626		0.01	0.003221	0.002265	0.004639		0	0	0	0		0.025	0.006592	0.017685	0.021249
0	0	0	0		0	0	0	0							0	0	0	0
*excluded outliers

## Sheet: Fig. 5B
Variant	Wild type	P163L	V92I E132K	E102K
kcat (s-1)	0.03 ± 0.005	0.06 ± 0.003	0.11 ± 0.009	0.09 ± 0.009
Km (µM)	142 ± 88	52 ± 15	55 ± 22	83 ± 36
kcat (s-1) / Km (µM)	211.268	1153.85	2000	1084.34

## Sheet: Fig. 5C
	µM lactyl-CoA formed from 1.5 mM 3-hydroxypropionyl-CoA
time [min]	Wild type			P163L			V92I E137K			E102K
0	0	0	0	0	0	0	0	0	0	0	0	0
0.1667	0	0	2.3473	0	0	0	4.2736	4.7988	3.1025	4.8914	3.9293	4.8594
1	3.1409	3.3183	4.6135	0	0	0	5.6358	5.9598	8.2965	8.4106	6.7843	7.2901
5	7.4353	6.1715	7.9916	0	0	0	12.9972	12.6588	12.9621	16.0125	15.702	16.6254
10	9.4457	7.4607	9.9528	0	0	0	13.1626	12.3714	13.9399	17.2525	17.9707	18.5984
20	11.0875	10.7306	11.1224	0	0	0	13.6164	13.8982	13.9999	19.9016	18.9986	20.7641
30	12.2857	12.3777	13.3129	0	0	0	14.6173	13.6594	14.2602	21.8891	21.2924	23.4753
60	11.7071	13.044	10.5973				11.1501	10.4364	8.7947	17.1346	21.4469	19.7899
Sample							lactyl-CoA Results			Lcm variant	Time [min]
		Name	Data File	Type	Level	Acq. Date-Time	RT	Final Conc.	Accuracy
	!	H2O_Blank	H2O_Blank_01.d	Sample		11/20/2023 11:51	6.509	0
!	!	SST	SST_01.d	Sample		11/20/2023 12:06	6.822	0
!	!	SST	SST_02.d	Sample		11/20/2023 12:50	6.575	0
!	!	H2O_Blank	H2O_Blank_02.d	Sample		11/20/2023 13:06	6.592	0
!	!	H2O_Blank	H2O_Blank_02_.d	Sample		11/20/2023 14:44	6.575	0
	!	20231120_CoA_Std_1	20231120_CoA_Std_1.d	Cal	1	11/20/2023 15:30	6.74	0	0
	!	20231120_CoA_Std_2	20231120_CoA_Std_2.d	Cal	2	11/20/2023 15:46	6.674	0	0
	!	20231120_CoA_Std_3	20231120_CoA_Std_3.d	Cal	3	11/20/2023 16:01	6.658	0	0
!	!	20231120_CoA_Std_4	20231120_CoA_Std_4.d	Cal	4	11/20/2023 16:17	6.674	0.0754	15.1
!	!	20231120_CoA_Std_5	20231120_CoA_Std_5.d	Cal	5	11/20/2023 16:32	6.674	0.5742	57.4
!	!	20231120_CoA_Std_6	20231120_CoA_Std_6.d	Cal	6	11/20/2023 16:48	6.658	4.985	99.7
	!	20231120_CoA_Std_7	20231120_CoA_Std_7.d	Cal	7	11/20/2023 17:03	6.658	10.2781	102.8
	!	20231120_CoA_Std_8	20231120_CoA_Std_8.d	Cal	8	11/20/2023 17:19	6.608	53.8379	107.7
	!	20231120_CoA_Std_9	20231120_CoA_Std_9.d	Cal	9	11/20/2023 17:34	6.592	98.0611	98.1
!	!	H2O_Blank	H2O_Blank_03.d	Sample		11/20/2023 17:49	6.723	0
!	!	20231120_CoAs_PW_1	20231120_CoAs_PW_01.d	Sample		11/20/2023 18:05		0		Wild type	0.1667
!	!	20231120_CoAs_PW_2	20231120_CoAs_PW_02.d	Sample		11/20/2023 18:20		0
!	!	20231120_CoAs_PW_3	20231120_CoAs_PW_03.d	Sample		11/20/2023 18:36	6.608	2.3473
!	!	20231120_CoAs_PW_4	20231120_CoAs_PW_04.d	Sample		11/20/2023 18:51		0		P163L
!	!	20231120_CoAs_PW_5	20231120_CoAs_PW_05.d	Sample		11/20/2023 19:07		0
!	!	20231120_CoAs_PW_6	20231120_CoAs_PW_06.d	Sample		11/20/2023 19:22		0
	!	20231120_CoAs_PW_7	20231120_CoAs_PW_07.d	Sample		11/20/2023 19:38	6.608	4.2736		V92I E137K
	!	20231120_CoAs_PW_8	20231120_CoAs_PW_08.d	Sample		11/20/2023 19:53	6.608	4.7988
	!	20231120_CoAs_PW_9	20231120_CoAs_PW_09.d	Sample		11/20/2023 20:09	6.625	3.1025
	!	20231120_CoAs_PW_10	20231120_CoAs_PW_10.d	Sample		11/20/2023 20:24	6.592	4.8914		E102K
!	!	20231120_CoAs_PW_11	20231120_CoAs_PW_11.d	Sample		11/20/2023 20:39	6.608	3.9293
	!	20231120_CoAs_PW_12	20231120_CoAs_PW_12.d	Sample		11/20/2023 20:55	6.592	4.8594
	!	20231120_CoAs_PW_13	20231120_CoAs_PW_13.d	Sample		11/20/2023 21:10	6.641	3.1409		Wild type	1
	!	20231120_CoAs_PW_14	20231120_CoAs_PW_14.d	Sample		11/20/2023 21:26	6.641	3.3183
	!	20231120_CoAs_PW_15	20231120_CoAs_PW_15.d	Sample		11/20/2023 21:41	6.625	4.6135
!	!	20231120_CoAs_PW_16	20231120_CoAs_PW_16.d	Sample		11/20/2023 21:57		0		P163L
!	!	20231120_CoAs_PW_17	20231120_CoAs_PW_17.d	Sample		11/20/2023 22:12		0
!	!	20231120_CoAs_PW_18	20231120_CoAs_PW_18.d	Sample		11/20/2023 22:28		0
	!	20231120_CoAs_PW_19	20231120_CoAs_PW_19.d	Sample		11/20/2023 22:43	6.641	5.6358		V92I E137K
	!	20231120_CoAs_PW_20	20231120_CoAs_PW_20.d	Sample		11/20/2023 22:59	6.658	5.9598
	!	20231120_CoAs_PW_21	20231120_CoAs_PW_21.d	Sample		11/20/2023 23:14	6.641	8.2965
	!	20231120_CoAs_PW_22	20231120_CoAs_PW_22.d	Sample		11/20/2023 23:29	6.625	8.4106		E102K
	!	20231120_CoAs_PW_23	20231120_CoAs_PW_23.d	Sample		11/20/2023 23:45	6.625	6.7843
	!	20231120_CoAs_PW_24	20231120_CoAs_PW_24.d	Sample		11/21/2023 0:00	6.641	7.2901
	!	20231120_CoAs_PW_25	20231120_CoAs_PW_25.d	Sample		11/21/2023 0:16	6.641	7.4353		Wild type	5
	!	20231120_CoAs_PW_26	20231120_CoAs_PW_26.d	Sample		11/21/2023 0:31	6.641	6.1715
	!	20231120_CoAs_PW_27	20231120_CoAs_PW_27.d	Sample		11/21/2023 0:47	6.641	7.9916
!	!	20231120_CoAs_PW_28	20231120_CoAs_PW_28.d	Sample		11/21/2023 1:02		0		P163L
!	!	20231120_CoAs_PW_29	20231120_CoAs_PW_29.d	Sample		11/21/2023 1:18		0
!	!	20231120_CoAs_PW_30	20231120_CoAs_PW_30.d	Sample		11/21/2023 1:33		0
!	!	20231120_CoAs_PW_31	20231120_CoAs_PW_31.d	Sample		11/21/2023 1:48	6.625	12.9972		V92I E137K
	!	20231120_CoAs_PW_32	20231120_CoAs_PW_32.d	Sample		11/21/2023 2:04	6.658	12.6588
	!	20231120_CoAs_PW_33	20231120_CoAs_PW_33.d	Sample		11/21/2023 2:19	6.658	12.9621
	!	20231120_CoAs_PW_34	20231120_CoAs_PW_34.d	Sample		11/21/2023 2:35	6.641	16.0125		E102K
	!	20231120_CoAs_PW_35	20231120_CoAs_PW_35.d	Sample		11/21/2023 2:50	6.641	15.702
!	!	20231120_CoAs_PW_36	20231120_CoAs_PW_36.d	Sample		11/21/2023 3:06	6.658	16.6254
	!	20231120_CoAs_PW_37	20231120_CoAs_PW_37.d	Sample		11/21/2023 3:21	6.658	9.4457		Wild type	10
	!	20231120_CoAs_PW_38	20231120_CoAs_PW_38.d	Sample		11/21/2023 3:37	6.658	7.4607
	!	20231120_CoAs_PW_39	20231120_CoAs_PW_39.d	Sample		11/21/2023 3:52	6.658	9.9528
!	!	20231120_CoAs_PW_40	20231120_CoAs_PW_40.d	Sample		11/21/2023 4:08		0		P163L
!	!	20231120_CoAs_PW_41	20231120_CoAs_PW_41.d	Sample		11/21/2023 4:23		0
!	!	20231120_CoAs_PW_42	20231120_CoAs_PW_42.d	Sample		11/21/2023 4:38		0
	!	20231120_CoAs_PW_43	20231120_CoAs_PW_43.d	Sample		11/21/2023 4:54	6.658	13.1626		V92I E137K
	!	20231120_CoAs_PW_44	20231120_CoAs_PW_44.d	Sample		11/21/2023 5:10	6.658	12.3714
!	!	20231120_CoAs_PW_45	20231120_CoAs_PW_45.d	Sample		11/21/2023 5:25	6.658	13.9399
	!	20231120_CoAs_PW_46	20231120_CoAs_PW_46.d	Sample		11/21/2023 5:41	6.658	17.2525		E102K
	!	20231120_CoAs_PW_47	20231120_CoAs_PW_47.d	Sample		11/21/2023 5:56	6.658	17.9707
	!	20231120_CoAs_PW_48	20231120_CoAs_PW_48.d	Sample		11/21/2023 6:11	6.674	18.5984
!	!	20231120_CoAs_PW_49	20231120_CoAs_PW_49.d	Sample		11/21/2023 6:27	6.658	11.0875		Wild type	20
!	!	20231120_CoAs_PW_50	20231120_CoAs_PW_50.d	Sample		11/21/2023 6:42	6.658	10.7306
!	!	20231120_CoAs_PW_51	20231120_CoAs_PW_51.d	Sample		11/21/2023 6:58	6.658	11.1224
!	!	20231120_CoAs_PW_52	20231120_CoAs_PW_52.d	Sample		11/21/2023 7:13		0		P163L
!	!	20231120_CoAs_PW_53	20231120_CoAs_PW_53.d	Sample		11/21/2023 7:29		0
!	!	20231120_CoAs_PW_54	20231120_CoAs_PW_54.d	Sample		11/21/2023 7:44		0
!	!	20231120_CoAs_PW_55	20231120_CoAs_PW_55.d	Sample		11/21/2023 8:00	6.658	13.6164		V92I E137K
!	!	20231120_CoAs_PW_56	20231120_CoAs_PW_56.d	Sample		11/21/2023 8:15	6.658	13.8982
	!	20231120_CoAs_PW_57	20231120_CoAs_PW_57.d	Sample		11/21/2023 8:31	6.658	13.9999
	!	20231120_CoAs_PW_58	20231120_CoAs_PW_58.d	Sample		11/21/2023 8:46	6.658	19.9016		E102K
	!	20231120_CoAs_PW_59	20231120_CoAs_PW_59.d	Sample		11/21/2023 9:01	6.641	18.9986
!	!	20231120_CoAs_PW_60	20231120_CoAs_PW_60.d	Sample		11/21/2023 9:17	6.658	20.7641
	!	20231120_CoAs_PW_61	20231120_CoAs_PW_61.d	Sample		11/21/2023 9:32	6.658	12.2857		Wild type	30
	!	20231120_CoAs_PW_62	20231120_CoAs_PW_62.d	Sample		11/21/2023 9:48	6.641	12.3777
!	!	20231120_CoAs_PW_63	20231120_CoAs_PW_63.d	Sample		11/21/2023 10:03	6.641	13.3129
!	!	20231120_CoAs_PW_64	20231120_CoAs_PW_64.d	Sample		11/21/2023 10:19	7.069	0		P163L
!	!	20231120_CoAs_PW_65	20231120_CoAs_PW_65.d	Sample		11/21/2023 10:34		0
!	!	20231120_CoAs_PW_66	20231120_CoAs_PW_66.d	Sample		11/21/2023 10:50		0
!	!	20231120_CoAs_PW_67	20231120_CoAs_PW_67.d	Sample		11/21/2023 11:05	6.641	14.6173		V92I E137K
!	!	20231120_CoAs_PW_68	20231120_CoAs_PW_68.d	Sample		11/21/2023 11:21	6.658	13.6594
	!	20231120_CoAs_PW_69	20231120_CoAs_PW_69.d	Sample		11/21/2023 11:36	6.641	14.2602
	!	20231120_CoAs_PW_70	20231120_CoAs_PW_70.d	Sample		11/21/2023 11:52	6.641	21.8891		E102K
!	!	20231120_CoAs_PW_71	20231120_CoAs_PW_71.d	Sample		11/21/2023 12:07	6.625	21.2924
!	!	20231120_CoAs_PW_72	20231120_CoAs_PW_72.d	Sample		11/21/2023 12:23	6.641	23.4753
!	!	20231120_CoAs_PW_73	20231120_CoAs_PW_73.d	Sample		11/21/2023 12:38	6.641	11.7071		Wild type	60
!	!	20231120_CoAs_PW_74	20231120_CoAs_PW_74.d	Sample		11/21/2023 12:54	6.641	13.044
	!	20231120_CoAs_PW_75	20231120_CoAs_PW_75.d	Sample		3/20/2005 21:30	6.625	10.5973
!	!	20231120_CoAs_PW_76	20231120_CoAs_PW_76.d	Sample		11/21/2023 1:25 PM				P163L
!	!	20231120_CoAs_PW_77	20231120_CoAs_PW_77.d	Sample		11/21/2023 1:40 PM
!	!	20231120_CoAs_PW_78	20231120_CoAs_PW_78.d	Sample		11/21/2023 1:55 PM
	!	20231120_CoAs_PW_79	20231120_CoAs_PW_79.d	Sample		11/21/2023 2:11 PM	6.625	11.1501		V92I E137K
	!	20231120_CoAs_PW_80	20231120_CoAs_PW_80.d	Sample		11/21/2023 2:26 PM	6.625	10.4364
!	!	20231120_CoAs_PW_81	20231120_CoAs_PW_81.d	Sample		11/21/2023 2:51 PM	6.723	8.7947
!	!	20231120_CoAs_PW_82	20231120_CoAs_PW_82.d	Sample		11/21/2023 3:08 PM	6.625	17.1346		E102K
!	!	20231120_CoAs_PW_83	20231120_CoAs_PW_83.d	Sample		11/21/2023 3:23 PM	6.625	21.4469
	!	20231120_CoAs_PW_84	20231120_CoAs_PW_84.d	Sample		11/21/2023 3:39 PM	6.608	19.7899

## Sheet: Fig. 5D
µM lactyl-CoA after one hour incubation
WT			P163L			V92I E137K			E102K
9.3973	10.0555	9.1513	8.2414	6.6009	8.0915	8.5978	8.2028	7.632	11.4268	11.1131	10.6719
Sample							lactyl-CoA Results
		Name	Data File	Type	Level	Acq. Date-Time	RT	Final Conc.	Accuracy	Resp.	Calc. Conc.	Lcm variant	Time [h]
	!	H2O_Blank	H2O_Blank_01.d	Sample		12/18/2023 15:06	6.855	0		2	0
	!	SST	SST_01.d	Sample		12/18/2023 15:26	7.003	1.2271		168891	1.2271
!	!	H2O_Blank	H2O_Blank_02.d	Sample		12/18/2023 15:41	6.707	0		19	0
	!	20231218_CoAS_PW_1	20231218_CoAS_PW_01.d	Sample		12/18/2023 15:57	6.756	0		1895	0	Wild type	0
	!	20231218_CoAS_PW_2	20231218_CoAS_PW_02.d	Sample		12/18/2023 16:12	6.707	0		2048	0
	!	20231218_CoAS_PW_3	20231218_CoAS_PW_03.d	Sample		12/18/2023 16:28	6.707	0		1980	0
	!	20231218_CoAS_PW_4	20231218_CoAS_PW_04.d	Sample		12/18/2023 16:43	6.707	0		2176	0	P163L
	!	20231218_CoAS_PW_5	20231218_CoAS_PW_05.d	Sample		12/18/2023 16:59	6.69	0		1962	0
	!	20231218_CoAS_PW_6	20231218_CoAS_PW_06.d	Sample		12/18/2023 17:14	6.707	0		1942	0
	!	20231218_CoAS_PW_7	20231218_CoAS_PW_07.d	Sample		12/18/2023 17:30	6.707	0		1803	0	V92I E137K
	!	20231218_CoAS_PW_8	20231218_CoAS_PW_08.d	Sample		12/18/2023 17:45	6.707	0		2085	0
	!	20231218_CoAS_PW_9	20231218_CoAS_PW_09.d	Sample		12/18/2023 18:01	6.69	0		2432	0
	!	20231218_CoAS_PW_10	20231218_CoAS_PW_10.d	Sample		12/18/2023 18:16	6.69	0		2065	0	E102K
	!	20231218_CoAS_PW_11	20231218_CoAS_PW_11.d	Sample		12/18/2023 18:32	6.707	0		1847	0
	!	20231218_CoAS_PW_12	20231218_CoAS_PW_12.d	Sample		12/18/2023 18:47	6.69	0		2167	0
	!	20231218_CoAS_PW_13	20231218_CoAS_PW_13.d	Sample		12/18/2023 19:03	6.707	9.3973		932416	9.3973	Wild type	1
	!	20231218_CoAS_PW_14	20231218_CoAS_PW_14.d	Sample		12/18/2023 19:18	6.69	10.0555		993922	10.0555
	!	20231218_CoAS_PW_15	20231218_CoAS_PW_15.d	Sample		12/18/2023 19:34	6.707	9.1513		909419	9.1513
	!	20231218_CoAS_PW_16	20231218_CoAS_PW_16.d	Sample		12/18/2023 19:49	6.69	8.2414		824388	8.2414	P163L
	!	20231218_CoAS_PW_17	20231218_CoAS_PW_17.d	Sample		12/18/2023 20:05	6.707	6.6009		671081	6.6009
	!	20231218_CoAS_PW_18	20231218_CoAS_PW_18.d	Sample		12/18/2023 20:20	6.723	8.0915		810385	8.0915
	!	20231218_CoAS_PW_19	20231218_CoAS_PW_19.d	Sample		12/18/2023 20:36	6.723	8.5978		857701	8.5978	V92I E137K
	!	20231218_CoAS_PW_20	20231218_CoAS_PW_20.d	Sample		12/18/2023 20:51	6.723	8.2028		820782	8.2028
	!	20231218_CoAS_PW_21	20231218_CoAS_PW_21.d	Sample		12/18/2023 21:06	6.707	7.632		767440	7.632
	!	20231218_CoAS_PW_22	20231218_CoAS_PW_22.d	Sample		12/18/2023 21:22	6.723	11.4268		1122077	11.4268	E102K
	!	20231218_CoAS_PW_23	20231218_CoAS_PW_23.d	Sample		12/18/2023 21:37	6.723	11.1131		1092756	11.1131
	!	20231218_CoAS_PW_24	20231218_CoAS_PW_24.d	Sample		12/18/2023 21:53	6.723	10.6719		1051522	10.6719
