# Supplementary material for: New-to-nature CO2-dependent acetyl-CoA assimilation enabled by an engineered B12-dependent acyl-CoA mutase
Source: Nat Commun. 2024 Nov 26;15:10235. doi: 10.1038/s41467-024-53762-9 (PMC11599936; doi:10.1038/s41467-024-53762-9)
Supplement: Supplementary file 9 — Source Data [file 41467_2024_53762_MOESM9_ESM.zip › Supplementary Figure 10.xlsx]

## Sheet: SI Fig. 10
Strain	Medium	Time	62	867	1672	2477	3282	4087	4892	5697	6502	7307	8112	8917	9722	10527	11332	12137	12942	13746	14551	15356	16161	16967	17771	18576	19381	20186	20991	21796	22601	23406	24211	25016	25821	26625	27430	28235	29040	29845	30650	31455	32260	33065	33869	34674	35479	36284	37089
β-alanine aux. pMutaT7-Lcm library 1	M9 + 20 mM glycerol + 5 mM L-lactate + 1 mM IPTG + 1 µM B12	E9	0.0484	0.0484	0.0486	0.0488	0.0488	0.0491	0.0492	0.0496	0.0496	0.0497	0.0498	0.0499	0.0501	0.0501	0.0504	0.0505	0.0505	0.0506	0.0512	0.0516	0.0517	0.0512	0.0514	0.0516	0.0525	0.0521	0.0522	0.0531	0.0527	0.0532	0.0534	0.0541	0.0538	0.054	0.0553	0.0554	0.0553	0.0552	0.0566	0.0563	0.0564	0.057	0.0585	0.0576	0.0594	0.0597	0.0591
		E10	0.0486	0.0487	0.049	0.0491	0.0494	0.0495	0.0497	0.0501	0.0502	0.0503	0.0505	0.0507	0.051	0.051	0.0513	0.0513	0.0515	0.0517	0.0519	0.0522	0.0518	0.0523	0.0528	0.053	0.0532	0.0533	0.0537	0.0532	0.0543	0.0537	0.054	0.0543	0.055	0.0556	0.0556	0.0561	0.0557	0.0566	0.0564	0.0573	0.0583	0.0577	0.0581	0.0585	0.0589	0.0605	0.0613
β-alanine aux. pMutaT7-Lcm library 2		F9	0.0485	0.0486	0.0489	0.0488	0.0489	0.0493	0.0495	0.0499	0.0498	0.0501	0.0496	0.0504	0.0501	0.0508	0.051	0.0511	0.0514	0.0509	0.051	0.0508	0.0505	0.051	0.0518	0.052	0.0513	0.0513	0.0527	0.0512	0.0525	0.0517	0.053	0.0522	0.0528	0.0526	0.0522	0.0537	0.0525	0.0543	0.0523	0.0542	0.0546	0.0534	0.0552	0.0559	0.0558	0.0561	0.0576
		F10	0.0484	0.0486	0.0487	0.0529	0.0488	0.0492	0.049	0.0496	0.0494	0.0495	0.0495	0.0496	0.0499	0.0496	0.05	0.0499	0.0499	0.0503	0.0507	0.0503	0.0507	0.0505	0.0505	0.0507	0.0508	0.0512	0.0512	0.0514	0.0512	0.0512	0.0514	0.0514	0.0517	0.052	0.0519	0.0518	0.0521	0.0522	0.0524	0.0526	0.0526	0.0527	0.0535	0.0533	0.0546	0.0548	0.0546
β-alanine aux. pMutaT7-Lcm		G9	0.0478	0.0479	0.0482	0.0483	0.0485	0.0487	0.0487	0.0492	0.0493	0.0494	0.0495	0.0497	0.0499	0.0496	0.0502	0.0499	0.0499	0.0502	0.0503	0.0501	0.0504	0.0502	0.0504	0.0504	0.0504	0.0505	0.0504	0.0505	0.0511	0.0506	0.0508	0.0513	0.0509	0.0508	0.051	0.0508	0.0512	0.0513	0.0512	0.0518	0.0516	0.0513	0.0517	0.0515	0.0513	0.0515	0.0514
		G10	0.0482	0.0483	0.0485	0.0486	0.0486	0.0489	0.0488	0.0489	0.049	0.049	0.0493	0.0493	0.0493	0.0496	0.0498	0.0495	0.0494	0.0496	0.0495	0.0496	0.0497	0.0496	0.0501	0.0502	0.0501	0.0502	0.0504	0.05	0.0505	0.0498	0.0499	0.05	0.05	0.0505	0.0501	0.0503	0.0503	0.0503	0.0502	0.0501	0.0506	0.0506	0.0504	0.0506	0.0509	0.051	0.051
β-alanine aux. pBBR1-Lcm		H9	0.0484	0.0483	0.0486	0.0486	0.0486	0.0488	0.0488	0.0489	0.0491	0.0491	0.0491	0.049	0.0493	0.0495	0.0495	0.0494	0.0492	0.0495	0.0498	0.0497	0.0497	0.0497	0.0498	0.0498	0.0498	0.05	0.05	0.0501	0.0504	0.0502	0.0506	0.0503	0.0508	0.0509	0.0513	0.0506	0.0511	0.051	0.0515	0.0513	0.0515	0.0515	0.0518	0.052	0.0524	0.0524	0.052
		H10	0.048	0.0478	0.048	0.048	0.0479	0.0481	0.048	0.0482	0.0483	0.0482	0.0482	0.0483	0.0484	0.0484	0.0485	0.0485	0.0486	0.0486	0.0486	0.0488	0.0488	0.0488	0.0489	0.049	0.049	0.0491	0.0491	0.0492	0.0494	0.0493	0.0495	0.0496	0.0496	0.0497	0.0498	0.0498	0.0499	0.0501	0.0502	0.0502	0.0503	0.0504	0.0505	0.0506	0.0508	0.0509	0.051
[truncated: 558 more columns]
