# Supplementary material for: New-to-nature CO2-dependent acetyl-CoA assimilation enabled by an engineered B12-dependent acyl-CoA mutase
Source: Nat Commun. 2024 Nov 26;15:10235. doi: 10.1038/s41467-024-53762-9 (PMC11599936; doi:10.1038/s41467-024-53762-9)
Supplement: Supplementary file 9 — Source Data [file 41467_2024_53762_MOESM9_ESM.zip › Supplementary Figure 11.xlsx]

## Sheet: SI Fig. 11
Strain	Medium	P163L
β-alanine aux. +pMutaT7-Lcm_P193L	M9 + 20 mM glycerol + 1 mM IPTG + 1 µM B12	Time	64	1019	1975	2932	3888	4845	5801	6758	7714	8671	9627	10583	11540	12497	13453	14409	15366	16322	17278	18235	19191	20147	21104	22060	23017	23973	24930	25886	26842	27799	28755	29712	30668	31624	32581	33538	34494	35451	36407	37363	38320	39276	40233	41190	42146	43103	44059
		H3	0.0475	0.0473	0.0471	0.0472	0.0472	0.0474	0.0476	0.0475	0.0476	0.0476	0.0477	0.0478	0.0479	0.0481	0.0479	0.048	0.048	0.048	0.0482	0.0483	0.0484	0.0485	0.0485	0.0483	0.0486	0.0487	0.0489	0.0488	0.0489	0.049	0.0491	0.0493	0.0493	0.0492	0.0495	0.0493	0.0497	0.0498	0.0499	0.05	0.0501	0.0502	0.0503	0.0505	0.0508	0.0507	0.051
		H4	0.0529	0.0525	0.0522	0.0523	0.0524	0.0527	0.0526	0.0526	0.0529	0.0527	0.0529	0.0531	0.0533	0.0531	0.0529	0.0532	0.0531	0.0533	0.0536	0.0536	0.0536	0.054	0.0538	0.0537	0.0539	0.0541	0.054	0.0542	0.0545	0.0545	0.0544	0.0547	0.055	0.0549	0.055	0.055	0.0555	0.0553	0.0554	0.0558	0.0558	0.0556	0.0558	0.056	0.0563	0.0563	0.0564
β-alanine aux. +pMutaT7-Lcm		Time	64	1019	1975	2932	3888	4845	5801	6758	7714	8671	9627	10583	11540	12497	13453	14409	15366	16322	17278	18235	19191	20147	21104	22060	23017	23973	24930	25886	26842	27799	28755	29712	30668	31624	32581	33538	34494	35451	36407	37363	38320	39276	40233	41190	42146	43103	44059
		C1	0.051	0.051	0.0508	0.0509	0.0509	0.0511	0.0512	0.0515	0.0516	0.0514	0.0517	0.052	0.0524	0.0521	0.0521	0.0522	0.0521	0.0523	0.0525	0.0526	0.0525	0.0529	0.0529	0.0526	0.053	0.0531	0.0532	0.0534	0.0537	0.054	0.0537	0.0536	0.0539	0.0538	0.0541	0.054	0.054	0.0545	0.0547	0.0549	0.0549	0.0548	0.0551	0.0551	0.0552	0.0556	0.0554
		C2	0.048	0.0477	0.0476	0.0477	0.0476	0.0479	0.048	0.0481	0.0482	0.0482	0.0483	0.0485	0.0487	0.0488	0.0488	0.0488	0.0489	0.0491	0.0492	0.0493	0.0494	0.0495	0.0498	0.0497	0.0499	0.0501	0.0499	0.0501	0.0502	0.0505	0.0504	0.0504	0.0509	0.051	0.0511	0.0509	0.0513	0.0514	0.0514	0.0519	0.0516	0.0519	0.052	0.0519	0.0521	0.0523	0.0522
β-alanine aux. +pMutaT7-Lcm_E102K		Time	64	1019	1975	2932	3888	4845	5801	6758	7714	8671	9627	10583	11540	12497	13453	14409	15366	16322	17278	18235	19191	20147	21104	22060	23017	23973	24930	25886	26842	27799	28755	29712	30668	31624	32581	33538	34494	35451	36407	37363	38320	39276	40233	41190	42146	43103	44059
		D9	0.0494	0.049	0.0488	0.0488	0.0488	0.0492	0.0493	0.0493	0.0496	0.0495	0.0499	0.05	0.0502	0.0503	0.0502	0.0504	0.0505	0.0505	0.0508	0.0511	0.0509	0.0512	0.0512	0.0511	0.0514	0.0514	0.0516	0.0518	0.0518	0.0518	0.0522	0.0523	0.0523	0.0525	0.0523	0.0526	0.0527	0.0529	0.0533	0.0532	0.0532	0.0532	0.0533	0.0535	0.0538	0.0538	0.054
		D10	0.0481	0.0475	0.0475	0.0475	0.0477	0.048	0.0481	0.0482	0.0484	0.0484	0.0488	0.0487	0.049	0.0492	0.0493	0.0494	0.0494	0.0495	0.0496	0.0499	0.0499	0.0502	0.0502	0.0501	0.0504	0.0505	0.0507	0.0508	0.0508	0.0509	0.0511	0.0514	0.0515	0.0516	0.0515	0.0518	0.052	0.0522	0.0524	0.0524	0.0525	0.0525	0.0527	0.0529	0.0531	0.0532	0.0533
β-alanine aux. +pMutaT7-Lcm_V92I_E137K		Time	64	1021	1977	2934	3890	4847	5804	6760	7717	8674	9630	10587	11544	12500	13457	14414	15370	16327	17283	18240	19197	20154	21110	22067	23024	23981	24937	25894	26851	27807	28764	29721	30678	31634	32591	33547	34504	35460	36417	37373	38330	39287	40243	41200	42156	43113	44069
		E3	0.0479	0.0477	0.0479	0.0481	0.0479	0.048	0.0482	0.0483	0.0485	0.0483	0.0489	0.0489	0.0489	0.0491	0.0492	0.0494	0.0493	0.0495	0.0498	0.0499	0.0499	0.0501	0.0503	0.0502	0.0504	0.0507	0.0506	0.0507	0.0508	0.0511	0.0511	0.0512	0.0514	0.0514	0.0517	0.0518	0.052	0.0519	0.052	0.0521	0.0523	0.0524	0.0524	0.0527	0.0526	0.0526	0.0528
		E4	0.0486	0.0485	0.0486	0.0487	0.0486	0.0487	0.0489	0.0489	0.0491	0.0491	0.0494	0.0495	0.0496	0.0497	0.0498	0.0501	0.0501	0.0502	0.0504	0.0504	0.0505	0.0506	0.0508	0.0508	0.051	0.0511	0.0511	0.0512	0.0514	0.0517	0.0516	0.0517	0.0519	0.0518	0.0522	0.0524	0.0524	0.0524	0.0524	0.0526	0.0527	0.0529	0.0531	0.0531	0.053	0.0531	0.0532
β-alanine aux. +pMutaT7-MeaB-G135G		Time	64	1021	1977	2934	3890	4847	5804	6760	7717	8674	9630	10587	11544	12500	13457	14414	15370	16327	17283	18240	19197	20154	21110	22067	23024	23981	24937	25894	26851	27807	28764	29721	30678	31634	32591	33547	34504	35460	36417	37373	38330	39287	40243	41200	42156	43113	44069
		H3	0.0492	0.049	0.0491	0.0493	0.0492	0.0493	0.0493	0.0496	0.0494	0.0495	0.0497	0.0498	0.0497	0.0498	0.0498	0.0499	0.05	0.05	0.0502	0.0503	0.0502	0.0505	0.0504	0.0504	0.0506	0.0506	0.0506	0.0506	0.0507	0.0508	0.0508	0.0508	0.0509	0.0508	0.0511	0.051	0.0511	0.0511	0.0512	0.0512	0.051	0.0513	0.0513	0.0512	0.0512	0.0512	0.0513
		H4	0.0503	0.0503	0.0503	0.0504	0.0502	0.0506	0.0505	0.0508	0.0507	0.0506	0.0509	0.0509	0.0508	0.0511	0.051	0.0513	0.0512	0.0513	0.0515	0.0515	0.0515	0.0516	0.0517	0.0516	0.0518	0.0517	0.0517	0.0518	0.0522	0.0521	0.052	0.0521	0.0521	0.052	0.0523	0.0524	0.0524	0.0523	0.0525	0.0523	0.0522	0.0526	0.0526	0.0527	0.0525	0.0523	0.0525
[truncated: 515 more columns]
