# Supplementary material for: New-to-nature CO2-dependent acetyl-CoA assimilation enabled by an engineered B12-dependent acyl-CoA mutase
Source: Nat Commun. 2024 Nov 26;15:10235. doi: 10.1038/s41467-024-53762-9 (PMC11599936; doi:10.1038/s41467-024-53762-9)
Supplement: Supplementary file 9 — Source Data [file 41467_2024_53762_MOESM9_ESM.zip › Supplementary Figure 13.xlsx]

## Sheet: SI Fig. 13C
	plldt scores
residue	BmHcmA	BmHcmB	MeaB	Mutation in BmHcmA
1	20.05	58.12	43.6
2	22.76	80.63	56.6
3	27.1	87.94	59.44
4	32.66	91.58	63.53
5	31.77	93.56	63.37
6	41.37	94.07	75.31
7	47.11	93.58	75.72
8	54.3	92.56	79.28
9	66.77	91.96	75.7
10	81.85	91.62	76.04
11	92.07	90.16	78.06
12	95.74	89.01	84.55
13	96.22	86.84	84.69
14	94.27	83.74	83.65
15	93.72	82.88	84.66
16	93.27	86.99	87.81
17	95.02	88.51	86.41
18	96.56	89.25	84.45
19	96.12	91	86.61
20	96.2	89.93	88.97
21	97.22	91.27	86.2
22	97.08	93.63	83.34
23	97.05	91.88	83.12
24	97.23	89.1	83.09
25	97.36	89.45	80.7
26	96.67	92.36	76.03
27	97.17	86.85	77.45
28	97.3	82.82	72.99
29	96.34	88.07	79.78
30	95.53	82.94	83.04
31	96.27	88.48	75.86
32	95.98	87	78.61
33	95.58	89.75	83.37
34	93.37	88.16	82.66
35	85.74	88.98	77.54
36	89.37	86.76	78.76
37	87.11	87.1	80.58
38	86.82	89.04	74.6
39	81.89	88.96	66.52
40	82.07	91.17	70.47
41	88.49	92.93	60.5
42	93.89	90.34	66
43	94.36	88.66	80.12
44	96.59	92.52	90.96
45	94.57	92.41	93.39
46	96.13	87.48	92.98
47	93.56	87.84	93.82
48	96.8	90.7	91.35
49	95.86	86.59	91
50	97.5	81.88	86.24
51	96.42	84.53	80.18
52	96.98	81.73	73.5
53	97.77	90.26	67.5
54	98.33	91.44	65.49
55	98.12	96.05	71.72
56	97.08	96.74	75.02
57	96.59	96.86	81.54
58	96.36	96.57	80.8
59	94.41	95.1	81.3
60	93.94	91.58	86.64
61	92.91	86.93	88.09
62	94.47	79.31	87.43
63	95.1	80.54	87.3
64	96.29	88.44	91.33
65	95.52	92.16	91.55
66	94.9	92.33	90.19
67	95.86	91.93	89.63
68	97.17	94.16	92.36
69	96.78	95	91.99
70	97.92	95.19	89.05
71	97.8	95.83	88.88
72	97.19	96.84	88.67
73	97.19	96.68	92.37
74	95.65	96.28	93.65
75	96.15	95.93	95.02
76	97.68	94.73	94.07
77	97.87	92.83	92.51
78	97.95	93.62	90.51
79	97.07	90.24	87.35
80	97.13	85.63	80.56
81	96.84	87.82	78.08
82	97.18	85.79	71.91
83	96.86	91.58	68.66
84	97.37	94.74	67.18
85	97.12	97.29	56.57
86	95.74	97.59	57.43
87	94.96	96.88	70.73
88	93.81	93.82	70.15
89	95.16	92.31	73.58
90	95.77	89.92	81.42
91	93.55	91.45	76.26
92	94.32	88.59	79.57	V92I
93	92.57	88.22	75.12
94	92.41	88.69	77.04
95	92.42	92.44	77.85
96	93.11	93.79	76.51
97	94.82	94.51	76.1
98	94.24	94.74	78.59
99	95.79	96.66	75.15
100	97.38	96.62	76.22
101	98.18	96.28	81.32
102	97.06	96.4	75.28	E102K
103	95.56	95.87	72.14
104	97.02	97.43	82.64
105	97.48	96.62	84.38
106	95.02	96.75	91.02
107	93.49	96.07	92.21
108	95.07	94.91	91.15
109	94.28	90.12	90.43
110	91.64	89.48	90.9
111	92.98	89.81	88.31
112	92.47	91.89	84.84
113	91.33	91.18	80.87
114	91.52	92.52	69.33
115	90.8	90.38	65
116	91.66	93.02	53.5
117	89.47	94.83	47.63
118	90.42	92.96	44.31
119	93.48	93.97	47.02
120	95.63	95.38	53.39
121	96.02	95.03	63.58
122	95.54	92.32	64.2
123	97.09	92.51	70.01
124	95.47	92.32	78.56
125	94.2	89.45	84.35
126	95.75	66.84	80.21
127	97.44	53.06	82.56
128	95.54	46.8	89.01
129	93.78	41.63	88.55
130	95.23	33.34	84.72
131	96.5		88.46
132	98.19		91.9
133	97.79		89.19
134	97.21		86.08
135	95.97		89.83
136	92.17		87.07
137	92.3		92.91	E137K
138	94.67		93.06
139	91.95		95.08
140	90.09		94.66
141	93.91		94.45
142	96.01		90.81
143	94.47		87.97
144	90.67		80.95
145	88.59		66.68
146	94.7		59.08
147	97.49		53.92
148	98.16		54.79
149	98.59		51.4
150	98.54		57.4
151	98.21		64.25
152	98.21		59.88
153	97.5		65.09
154	98.39		70.75
155	98.19		76.01
156	97.1		72.94
157	97.55		79.9
158	97.91		88.77
159	97.44		88.51
160	96.33		91.43
161	94.19		90.99
162	94.64		91.58
163	92.7		87.94	P163L
164	93.47		88.59
165	92.81		82.17
166	90.91		79.43
167	89.31		75.83
168	93.1		60.86
169	93.86		52.98
170	95.9		46.87
171	96.07		45.64
172	95.17		44.69
173	91.82		47.4
174	92.96		43.39
175	96.12		44.4
176	97.75		48.22
177	97.14		51.38
178	97.48		48.36
179	98.1		57.8
180	98.45		67.69
181	98.52		71.14
182	98.24		67.6
183	97.86		74.92
184	97.99		86.89
185	98.21		88.85
186	97.66		91.62
187	96.38		90.03
188	97.09		91.32
189	97.15		89.15
190	96.33		87.14
191	94.8		79.43
192	95.25		81.77
193	94.87		73.65
194	94.23		73.72
195	95.47		72.22
196	95.12		76.04
197	94.65		82.78
198	93.27		81.46
199	94.23		78.58
200	95		82.72
201	94.19		84.28
202	94.48		79.74
203	95.83		78.83
204	96.93		80.39
205	95.62		80.32
206	97.51		73.49
207	96.91		73.88
208	97.45		75.05
209	95.86		61.57
210	94.73		55.83
211	91.71		56.04
212	93.57		50.07
213	92.69		46.62
214	93.22		57.35
215	89.87		68.65
216	86.07		84.64
217	86.48		82.74
218	82.2		87.45
219	84.23		90.01
220	87.84		90.92
221	92.07		92.21
222	88.79		92.1
223	92.7		89.23
224	92.14		83.32
225	94.28		79.12
226	96.68		69.53
227	97.89		70.14
228	97.71		77.81
229	98.37		84.71
230	98.54		89.94
231	98.53		91.72
232	98.5		92.04
233	98.42		92.95
234	98.5		94.73
235	98.06		94.51
236	97.32		94.29
237	97.27		94.06
238	96.02		95.17
239	95.46		93.83
240	95.02		93.48
241	95.57		93.26
242	93.26		92.85
243	94.8		91.41
244	96.03		90.54
245	97.1		89.34
246	97.31		87.63
247	97.62		87.97
248	97.34		83.85
249	97.89		78.81
250	92.87		82.2
251	95.87		82.54
252	97.19		75.86
253	96.22		76.62
254	96.06		76.67
255	96.75		74.79
256	95.45		70.06
257	93.98		70.06
258	93.58		68.81
259	95.68		64.86
260	96.72		62.34
261	98.23		63.98
262	98.09		62.78
263	97.98		63.89
264	97.99		59.4
265	98.68		62.1
266	98.7		58.65
267	98.42		57.45
268	98.45		58.35
269	98.72		58.94
270	98.59		58.21
271	98.52		58.06
272	98.53		61.77
273	98.55		60.94
274	98.23		61.68
275	98.41		62.22
276	98.59		66.98
277	98.16		64.23
278	97.67		66.05
279	98.35		68.71
280	98.16		69.75
281	97.04		64.29
282	96.94		72.49
283	96.53		72.44
284	97.43		73.62
285	97.09		72.94
286	97.97		73.3
287	97.69		73.96
288	95.85		73.42
289	97.31		72.53
290	97.59		74.85
291	96.17		71.02
292	96.42		72.05
293	97.43		69.72
294	97.34		74.88
295	98.28		71.58
296	98.05		75.07
297	98.42		71.83
298	97.83		72.29
299	97.68		74.4
300	96.65		69.48
301	97.73		66.86
302	98.18		68.6
303	98.55		73.16
304	98.77		66.66
305	98.37		71.01
306	98.74		73.15
307	98.76		69.67
308	98.75		66.68
309	98.73		68.01
310	98.77		66.91
311	98.76		63.13
312	98.79		61.61
313	98.79		57.13
314	98.68		51.87
315	98.49		46.9
316	98.69		38.83
317	98.6		30.66
318	98.14
319	97.78
320	98.34
321	98.34
322	97.15
323	97.15
324	97.25
325	98.23
326	96.98
327	97.78
328	95.74
329	95.28
330	93.96
331	95.62
332	97.48
333	97.16
334	97.02
335	97.6
336	97.2
337	97.91
338	96.99
339	97.94
340	98.03
341	98.31
342	97.86
343	96.16
344	94.88
345	96.87
346	97.04
347	94.98
348	93.07
349	93.26
350	93.8
351	94.66
352	95.77
353	97.22
354	98.36
355	98.53
356	98.69
357	98.73
358	98.67
359	98.77
360	98.77
361	98.82
362	98.73
363	98.77
364	98.81
365	98.72
366	98.57
367	98.73
368	98.44
369	98.31
370	98.11
371	96.63
372	96.08
373	97.25
374	97.58
375	98.02
376	98.01
377	97.08
378	96.66
379	93.87
380	92.26
381	90.15
382	89.41
383	89.03
384	88.52
385	92.21
386	92.4
387	90.14
388	91.21
389	94.85
390	94.36
391	94.83
392	96.38
393	97.61
394	96.94
395	97.73
396	98.53
397	98.37
398	97.82
399	98.58
400	98.48
401	96.88
402	95.8
403	97.42
404	97.97
405	97.02
406	98.11
407	97.43
408	97.02
409	97.83
410	98.09
411	98.29
412	98.56
413	98.6
414	98.52
415	97.93
416	98.55
417	98.38
418	98.55
419	98.51
420	98.43
421	98.01
422	98.18
423	98.56
424	97.89
425	97.99
426	98.51
427	98.61
428	98.32
429	98.03
430	98.69
431	98.65
432	97.69
433	97.7
434	98.42
435	97.27
436	94.02
437	96.25
438	95.22
439	90.92
440	86.77
441	90.03
442	93.88
443	96.62
444	94.74
445	88.92
446	90.12
447	92.43
448	85.67
449	76.87
450	83.52
451	85.86
452	93.67
453	90.2
454	87.21
455	90.35
456	94.13
457	89.99
458	90.16
459	94.23
460	93.09
461	91.07
462	91.17
463	94.23
464	93.37
465	91.83
466	93.17
467	93.99
468	92.33
469	91.76
470	91.58
471	91.54
472	94.38
473	95.82
474	96.98
475	97.31
476	94.18
477	94.23
478	94.73
479	95.35
480	93.18
481	92.58
482	89.85
483	78.94
484	64.52
485	56.08
486	52.68
487	59.35
488	65.39
489	73.43
490	82.44
491	84.82
492	87.27
493	85.34
494	87.13
495	86.37
496	86.27
497	85.35
498	92.5
499	94.6
500	95.45
501	95.54
502	97.08
503	97.95
504	97.47
505	97.24
506	97.52
507	98.06
508	97.2
509	97.7
510	97.78
511	97.12
512	96.47
513	96.6
514	96.4
515	96.85
516	96.89
517	96.86
518	97.69
519	98.13
520	97.45
521	97.65
522	98.38
523	98.44
524	97.62
525	97.96
526	98.42
527	97.25
528	95.94
529	97.17
530	96.04
531	92.77
532	92.77
533	91.9
534	96.05
535	97.91
536	98.35
537	98.25
538	97.41
539	98.36
540	98.66
541	98.07
542	97.61
543	98.45
544	98.18
545	97.3
546	97.26
547	97.94
548	98.47
549	98.6
550	98.47
551	98
552	97.92
553	98.35
554	97.45
555	95.83
556	96.49
557	97.26
558	93.1
559	89.65
560	89.92
561	90.14
562	82.24
563	82.15
564	80.5
565	74.31
566	80.49
567	75.34
568	69.83
569	58.83
