# Supplementary material for: New-to-nature CO2-dependent acetyl-CoA assimilation enabled by an engineered B12-dependent acyl-CoA mutase
Source: Nat Commun. 2024 Nov 26;15:10235. doi: 10.1038/s41467-024-53762-9 (PMC11599936; doi:10.1038/s41467-024-53762-9)
Supplement: Supplementary file 9 — Source Data [file 41467_2024_53762_MOESM9_ESM.zip › Supplementary Figure 14.xlsx]

## Sheet: SI Fig. 14A
	turnover			normalized to mean wild type turnover
µM B12	turnover (s-1)Replicate 1	turnover (s-1)Replicate 2		turnover (s-1)Replicate 1	turnover (s-1)Replicate 2
12.5	1.23	1.29		0.97619	1.02381
500	1.66	1.62		1.31746	1.28571

## Sheet: SI Fig. 14B
	µM acetyl-CoA
time [h]	WT 12.5			WT 100			WT 500			P163L 12.5			P163L 100			P163L 500			V92I E137K 12.5			V92I E137K 100			V92I E137K 500			E102K 12.5			E102K 100			E102K 500			WT, no Coenzyme B12
0	1006.06	1028.58	1119.56	1103.78	1080.78	884.862	975.441	953.617	990.462	880.327	1253.27	1156.39	1008.37	1202.8	1054.18	1128.35	843.447	974.682	911.723	877.905	739.334	993.221	1098.8	935.585	970.312	813.665	792.927	1365.75	823.407	1248.66	1387.16	1312.92	1344.36	1277.3	1165.6	1115.35	998.83	1129.82	1026.39
1	0.345	5.296	1.4315	4.553	4.641	8.2285	5.099	6.22	4.707	17.14	6.87	15.9225	15.038	11.049	12.8025	7.2795	13.5245	13.6995	7.835	8.696	11.137	8.112	8.03	10.137	8.393	8.1865	6.874	5.509	5.896	4.633	3.9855	4.835	5.6785	4.8135	5.374	6.1135	4.0635	2.782	3.095
6	1.1785	0.7425	0.8555	0.617	0.694	0.925	0.789	0.9305	0.749	1.445	0.6145	2.08	1.043	1.217	1.145	0.7915	0.9675	1.2495	1.563	2.392	3.6095	2.3485	2.4805	3.2815	2.747	2.3875	2.089	0.646	0.7815	0.5205	0.4795	0.747	0.9425	0.631	0.9555	0.941	0.671	0.4385	0.4735
	3-HP EIC
time [h]	WT 12.5			WT 100			WT 500			P163L 12.5			P163L 100			P163L 500			V92I E137K 12.5			V92I E137K 100			V92I E137K 500			E102K 12.5			E102K 100			E102K 500			WT, no Coenzyme B12
0	678	979	1071	1186	183	218	1358	645	767	975	500	757	635	310	667	567	650	381	493	427	601	595	353	449	341	418	432	327	153	193	220	316	169	80	354	225	299	295	481
1	399444	488759	485539	260218	392086	442331	468210	428348	364539	303726	397509	408594	334756	345735	399512	224599	378024	387788	402115	301308	401175	373653	354825	371231	311667	331928	334708	264801	228894	238945	188719	205975	258849	215400	234314	241544	317839	374597	377318
6	37327	181769	184368	252953	253420	255329	301893	306358	282205	148510	121631	165742	140857	136996	117845	175409	173001	168958	129750	129516	138111	142534	146110	155040	201213	199388	193251	79574	64841	61159	77273	81589	106072	103902	122930	132341	103718	90650	99044
	µM 3-hydroxypropionyl-CoA
time [h]	WT 12.5			WT 100			WT 500			P163L 12.5			P163L 100			P163L 500			V92I E137K 12.5			V92I E137K 100			V92I E137K 500			E102K 12.5			E102K 100			E102K 500			WT, no Coenzyme B12
0	0.0715	0.1635	0.1085	0.0375	0.0015	0.001	0.01	0.027	0.004	0	0.0115	0.007	0.0005	0.0025	0.002	0.002	0.0875	0.0855	0.0135	0.007	0.007	0.007	0.009	0.0055	0.0045	0.0025	0.0065	0.0025	0.0235	0.057	0.017	0.2915	0.012	0.0535	0.001	0.0675	0.001	0.0005	0.001
1	2.3995	141.036	45.467	143.95	150.483	157.083	134.254	145.173	127.876	170.278	168.174	169.582	158.219	165.899	172.683	151.997	155.818	164.004	169.806	171.793	181.021	166.748	169.892	173.112	157.052	160.524	154.853	235.286	216.951	226.6	204.01	208.229	241.161	212.078	203.496	206.626	185.88	189.734	182.851
6	798.544	592.095	608.192	471.467	491.488	477.355	376.323	422.045	397.685	627.741	614.891	685.259	560.307	608.109	631.295	516.255	535.688	574.72	711.133	718.613	793.672	630.359	662.148	711.453	582.859	542.735	553.735	636.731	720.647	671.709	603.527	570.338	605.668	486.858	490.137	490.973	702.849	670.995	660.472
	µM lactyl-CoA
time [h]	WT 12.5			WT 100			WT 500			P163L 12.5			P163L 100			P163L 500			V92I E137K 12.5			V92I E137K 100			V92I E137K 500			E102K 12.5			E102K 100			E102K 500			WT, no Coenzyme B12
0	0.081	0.0845	0.1005	0.0405	0.0005	0.0005	0.0025	0.0735	0.0005	0.006	0.002	0.0045	0.0025	0.002	0.0035	0.001	0.002	0.0005	0.0025	0.004	0.0035	0.001	0.002	0.0015	0.0005	0.0045	0.0015	0.001	0.0005	0.0005	0	0.007	0.001	0.003	0.002	0.0045	0.0005	0.0005	0
1	0.534	30.5095	8.934	33.2535	32.8085	35.4375	34.0465	32.192	36.8045	14.579	13.1195	14.6795	17.524	15.143	15.6365	17.126	16.0345	16.2605	20.0275	19.646	18.9455	19.685	18.5035	18.7485	17.8135	20.151	17.9845	36.6625	32.1605	35.417	33.9915	31.0715	37.572	35.879	33.0675	34.383	0	0.0105	0.174
6	33.7445	20.4575	24.794	30.348	28.0835	26.408	26.331	26.3455	25.209	7.793	9.174	6.9445	8.549	8.8895	8.903	6.7715	7.6425	8.0885	13.423	15.4225	14.1355	18.5765	20.0605	19.9385	16.617	17.6015	16.833	33.2635	32.022	33.4345	38.462	36.895	42.3	35.3635	38.704	36.8675	0.3325	0.0985	0.53
Sample							3-HP-CoA Method	3-HP-CoA Results					lactyl-CoA Method	lactyl-CoA Results					Acetyl-CoA Method	Acetyl-CoA Results
		Name	Data File	Type	Level	Acq. Date-Time	Exp. Conc.	RT	Accuracy	Calc. Conc.	Area	Concentration in sample, µM (*5 = dilution factor)	Exp. Conc.	RT	Accuracy	Calc. Conc.	Area	Concentration in sample, µM (*5 = dilution factor)	Exp. Conc.	RT	Accuracy	Calc. Conc.	Area	Concentration in sample, µM (*5 = dilution factor)
!	!	H2O_Blank	H2O_Blank_01.d	Sample		2024-11-06 14:59:00		6.855		0	1	0		7.794		0.0001	5	0.0005		9.561		0.0027	123	0.0135
!	!	SST	SST_01.d	Sample		2024-11-06 15:15:00		6.839		0.0004	14	0.002		7.942		23.2968	500938	116.484		9.479		0.0142	492	0.071
!	!	SST	SST_02.d	Sample		2024-11-06 15:32:00		6.921		0.0003	12	0.0015		7.464		23.2089	499135	116.044		9.479		0.0128	451	0.064
	!	SST	SST_Philipp.d	Sample		2024-11-06 15:48:00		7.102		479.353	7684414	2396.76		7.859		120.049	2395025	600.245		9.446		89.1736	695859	445.868
	!	SST	SST_Philipp2.d	Sample		2024-11-06 17:44:00		7.217		119.571	2100379	597.854		7.909		115.688	2311916	578.438		9.446		78.9239	628810	394.62
	!	H2O_Blank	H2O_Blank_02.d	Sample		2024-11-06 18:00:00		6.789		0.013	415	0.065		7.464		0.018	537	0.09		9.462		0.008	306	0.04	Lcm variant	µM B12	Time point [h]
	!	20240611_CoAS_PW_1_1	20240611_CoAs_PW_1_01.d	Sample		2024-11-06 18:15:00		7.151		0.0143	456	0.0715		7.81		0.0162	484	0.081		9.429		201.213	1367050	1006.06	Wild type	12.5	0
	!	20240611_CoAS_PW_1_2	20240611_CoAs_PW_1_02.d	Sample		2024-11-06 18:31:00		7.135		0.0327	986	0.1635		7.794		0.0169	506	0.0845		9.429		205.715	1392384	1028.58
	!	20240611_CoAS_PW_1_3	20240611_CoAs_PW_1_03.d	Sample		2024-11-06 18:46:00		7.102		0.0217	671	0.1085		7.81		0.0201	597	0.1005		9.429		223.911	1493838	1119.56
	!	20240611_CoAS_PW_1_4	20240611_CoAs_PW_1_04.d	Sample		2024-11-06 19:02:00		7.135		0.0075	249	0.0375		7.794		0.0081	250	0.0405		9.429		220.757	1476352	1103.78		100
!	!	20240611_CoAS_PW_1_5	20240611_CoAs_PW_1_05.d	Sample		2024-11-06 19:17:00		7.069		0.0003	11	0.0015		7.678		0.0001	5	0.0005		9.429		216.156	1450774	1080.78
	!	20240611_CoAS_PW_1_6	20240611_CoAs_PW_1_06_.d	Sample		2024-12-06 07:24:00		7.217		0.0002	9	0.001		7.547		0.0001	5	0.0005		9.446		176.972	1228920	884.862
	!	20240611_CoAS_PW_1_7	20240611_CoAs_PW_1_07.d	Sample		2024-12-06 07:40:00		7.102		0.002	72	0.01		7.612		0.0005	16	0.0025		9.446		195.088	1332430	975.44		500
	!	20240611_CoAS_PW_1_8	20240611_CoAs_PW_1_08.d	Sample		2024-12-06 07:55:00		7.069		0.0054	182	0.027		7.761		0.0147	444	0.0735		9.429		190.723	1307646	953.617
	!	20240611_CoAS_PW_1_9	20240611_CoAs_PW_1_09.d	Sample		2024-12-06 08:11:00		7.036		0.0008	32	0.004		7.761		0.0001	5	0.0005		9.429		198.093	1349435	990.462
!	!	20240611_CoAS_PW_1_10	20240611_CoAs_PW_1_10.d	Sample		2024-12-06 08:55:00		6.97		0	0	0		7.711		0.0012	42	0.006		9.462		176.065	1223692	880.327	P163L	12.5
	!	20240611_CoAS_PW_1_11	20240611_CoAs_PW_1_11.d	Sample		2024-12-06 09:11:00		7.151		0.0023	83	0.0115		7.695		0.0004	15	0.002		9.446		250.653	1640442	1253.27
	!	20240611_CoAS_PW_1_12	20240611_CoAs_PW_1_12.d	Sample		2024-12-06 09:26:00		7.02		0.0014	51	0.007		7.695		0.0009	30	0.0045		9.446		231.278	1534505	1156.39
	!	20240611_CoAS_PW_1_13	20240611_CoAs_PW_1_13.d	Sample		2024-12-06 09:42:00		6.855		0.0001	2	0.0005		7.744		0.0005	17	0.0025		9.446		201.674	1369649	1008.37		100
	!	20240611_CoAS_PW_1_14	20240611_CoAs_PW_1_14.d	Sample		2024-12-06 09:57:00		6.937		0.0005	21	0.0025		7.612		0.0004	13	0.002		9.446		240.561	1585442	1202.8
	!	20240611_CoAS_PW_1_15	20240611_CoAs_PW_1_15.d	Sample		2024-12-06 10:13:00		6.872		0.0004	18	0.002		7.629		0.0007	23	0.0035		9.446		210.836	1421084	1054.18
!	!	20240611_CoAS_PW_1_16	20240611_CoAs_PW_1_16.d	Sample		2024-12-06 10:28:00		6.937		0.0004	15	0.002		7.662		0.0002	8	0.001		9.446		225.67	1503567	1128.35		500
	!	20240611_CoAS_PW_1_17	20240611_CoAs_PW_1_17.d	Sample		2024-12-06 10:44:00		6.97		0.0175	550	0.0875		7.728		0.0004	13	0.002		9.446		168.689	1180998	843.447
!	!	20240611_CoAS_PW_1_18	20240611_CoAs_PW_1_18.d	Sample		2024-12-06 10:59:00		6.937		0.0171	537	0.0855		7.794		0.0001	3	0.0005		9.429		194.936	1331571	974.682
!	!	20240611_CoAS_PW_1_19	20240611_CoAs_PW_1_19.d	Sample		2024-12-06 11:15:00		6.888		0.0027	97	0.0135		7.794		0.0005	19	0.0025		9.429		182.345	1259797	911.723	V92I E137K	12.5
	!	20240611_CoAS_PW_1_20	20240611_CoAs_PW_1_20.d	Sample		2024-12-06 11:30:00		6.921		0.0014	52	0.007		7.645		0.0008	28	0.004		9.429		175.581	1220898	877.905
!	!	20240611_CoAS_PW_1_21	20240611_CoAs_PW_1_21.d	Sample		2024-12-06 11:46:00		6.888		0.0014	50	0.007		7.678		0.0007	24	0.0035		9.446		147.867	1058696	739.334
	!	20240611_CoAS_PW_1_22	20240611_CoAs_PW_1_22.d	Sample		2024-12-06 12:01:00		6.872		0.0014	53	0.007		7.728		0.0002	9	0.001		9.446		198.644	1352553	993.221		100
	!	20240611_CoAS_PW_1_23	20240611_CoAs_PW_1_23.d	Sample		2024-12-06 12:17:00		6.937		0.0018	67	0.009		7.777		0.0004	14	0.002		9.429		219.76	1470818	1098.8
	!	20240611_CoAS_PW_1_24	20240611_CoAs_PW_1_24.d	Sample		2024-12-06 12:32:00		6.888		0.0011	42	0.0055		7.761		0.0003	10	0.0015		9.446		187.117	1287095	935.584
	!	20240611_CoAS_PW_1_25	20240611_CoAs_PW_1_25.d	Sample		2024-12-06 12:47:00		6.872		0.0009	35	0.0045		7.81		0.0001	5	0.0005		9.446		194.062	1326614	970.312		500
	!	20240611_CoAS_PW_1_26	20240611_CoAs_PW_1_26.d	Sample		2024-12-06 13:03:00		6.904		0.0005	21	0.0025		7.678		0.0009	31	0.0045		9.446		162.733	1146291	813.666
	!	20240611_CoAS_PW_1_27	20240611_CoAs_PW_1_27.d	Sample		2024-12-06 13:18:00		6.905		0.0013	48	0.0065		7.711		0.0003	12	0.0015		9.446		158.585	1121994	792.927
!	!	20240611_CoAS_PW_1_28	20240611_CoAs_PW_1_28.d	Sample		2024-12-06 13:34:00		6.904		0.0005	19	0.0025		7.629		0.0002	6	0.001		9.429		273.15	1761712	1365.75	E102K	12.5
	!	20240611_CoAS_PW_1_29	20240611_CoAs_PW_1_29.d	Sample		2024-12-06 13:49:00		6.872		0.0047	161	0.0235		7.859		0.0001	3	0.0005		9.429		164.681	1157667	823.407
	!	20240611_CoAS_PW_1_30	20240611_CoAs_PW_1_30.d	Sample		2024-12-06 14:05:00		6.888		0.0114	367	0.057		7.711		0.0001	4	0.0005		9.429		249.732	1635436	1248.66
	!	20240611_CoAS_PW_1_31	20240611_CoAs_PW_1_31.d	Sample		2024-12-06 14:20:00		6.937		0.0034	118	0.017		7.695		0	1	0		9.429		277.432	1784596	1387.16		100
	!	20240611_CoAS_PW_1_32	20240611_CoAs_PW_1_32.d	Sample		2024-12-06 14:36:00		6.921		0.0583	1691	0.2915		7.662		0.0014	46	0.007		9.429		262.583	1704973	1312.92
	!	20240611_CoAS_PW_1_33	20240611_CoAs_PW_1_33.d	Sample		2024-12-06 14:51:00		6.921		0.0024	87	0.012		7.613		0.0002	6	0.001		9.429		268.872	1738784	1344.36
	!	20240611_CoAS_PW_1_34	20240611_CoAs_PW_1_34.d	Sample		2024-12-06 15:07:00		6.904		0.0107	348	0.0535		7.629		0.0006	22	0.003		9.429		255.46	1666501	1277.3		500
	!	20240611_CoAS_PW_1_35	20240611_CoAs_PW_1_35.d	Sample		2024-12-06 15:22:00		6.888		0.0002	8	0.001		7.629		0.0004	13	0.002		9.429		233.121	1544645	1165.6
	!	20240611_CoAS_PW_1_36	20240611_CoAs_PW_1_36.d	Sample		2024-12-06 15:38:00		6.904		0.0135	430	0.0675		7.596		0.0009	29	0.0045		9.429		223.07	1489176	1115.35
	!	20240611_CoAS_PW_1_37	20240611_CoAs_PW_1_37.d	Sample		2024-12-06 15:53:00		6.937		0.0002	8	0.001		7.761		0.0001	2	0.0005		9.429		199.766	1358888	998.83	Wild type	0
!	!	20240611_CoAS_PW_1_38	20240611_CoAs_PW_1_38.d	Sample		2024-12-06 16:08:00		6.921		0.0001	6	0.0005		7.761		0.0001	5	0.0005		9.429		225.964	1505191	1129.82
	!	20240611_CoAS_PW_1_39	20240611_CoAs_PW_1_39.d	Sample		2024-12-06 16:24:00		6.921		0.0002	7	0.001		7.744		0	2	0		9.429		205.278	1389931	1026.39
	!	20240611_CoAS_PW_1_40	20240611_CoAs_PW_1_40.d	Sample		2024-12-06 16:39:00		6.822		0.4799	12125	2.3995		7.431		0.1068	2937	0.534		9.446		0.069	1823	0.345	Wild type	12.5	1
	!	20240611_CoAS_PW_1_41	20240611_CoAs_PW_1_41.d	Sample		2024-12-06 16:55:00		6.954		28.2072	544935	141.036		7.596		6.1019	139490	30.5095		9.446		1.0592	17577	5.296
	!	20240611_CoAS_PW_1_42	20240611_CoAs_PW_1_42.d	Sample		2024-12-06 17:10:00		6.888		9.0934	189275	45.467		7.53		1.7868	43205	8.934		9.446		0.2863	5936	1.4315
	!	20240611_CoAS_PW_1_43	20240611_CoAs_PW_1_43.d	Sample		2024-12-06 17:26:00		6.937		28.7899	555445	143.95		7.58		6.6507	151437	33.2535		9.446		0.9106	15506	4.553		100
	!	20240611_CoAS_PW_1_44	20240611_CoAs_PW_1_44.d	Sample		2024-12-06 17:41:00		6.954		30.0967	578962	150.483		7.596		6.5617	149504	32.8085		9.446		0.9282	15754	4.641
	!	20240611_CoAS_PW_1_45	20240611_CoAs_PW_1_45.d	Sample		2024-12-06 17:57:00		6.954		31.4165	602644	157.082		7.596		7.0875	160915	35.4375		9.446		1.6457	25338	8.2285
	!	20240611_CoAS_PW_1_46	20240611_CoAs_PW_1_46.d	Sample		2024-12-06 18:12:00		6.954		26.8507	520416	134.254		7.596		6.8093	154881	34.0465		9.446		1.0198	17034	5.099		500
	!	20240611_CoAS_PW_1_47	20240611_CoAs_PW_1_47.d	Sample		2024-12-06 18:28:00		6.954		29.0347	559855	145.173		7.596		6.4384	146820	32.192		9.446		1.244	20088	6.22
	!	20240611_CoAS_PW_1_48	20240611_CoAs_PW_1_48.d	Sample		2024-12-06 18:43:00		6.954		25.5753	497287	127.876		7.612		7.3609	166834	36.8045		9.446		0.9414	15940	4.707
	!	20240611_CoAS_PW_1_49	20240611_CoAs_PW_1_49.d	Sample		2024-12-06 18:59:00		6.954		34.0556	649808	170.278		7.613		2.9158	68942	14.579		9.446		3.428	46581	17.14	P163L	12.5
	!	20240611_CoAS_PW_1_50	20240611_CoAs_PW_1_50.d	Sample		2024-12-06 19:14:00		6.954		33.6348	642304	168.174		7.596		2.6239	62340	13.1195		9.446		1.374	21814	6.87
	!	20240611_CoAS_PW_1_51	20240611_CoAs_PW_1_51.d	Sample		2024-12-06 19:29:00		6.987		33.9164	647325	169.582		7.645		2.9359	69395	14.6795		9.446		3.1845	43818	15.9225
	!	20240611_CoAS_PW_1_52	20240611_CoAs_PW_1_52.d	Sample		2024-12-06 19:45:00		6.97		31.6438	606716	158.219		7.629		3.5048	82174	17.524		9.429		3.0076	41789	15.038		100
	!	20240611_CoAS_PW_1_53	20240611_CoAs_PW_1_53.d	Sample		2024-12-06 20:00:00		6.987		33.1799	634185	165.9		7.629		3.0286	71485	15.143		9.446		2.2098	32357	11.049
	!	20240611_CoAS_PW_1_54	20240611_CoAs_PW_1_54.d	Sample		2024-12-06 20:16:00		6.987		34.5365	658375	172.682		7.629		3.1273	73707	15.6365		9.446		2.5605	36565	12.8025
	!	20240611_CoAS_PW_1_55	20240611_CoAs_PW_1_55.d	Sample		2024-12-06 20:31:00		6.987		30.3994	584398	151.997		7.629		3.4252	80393	17.126		9.446		1.4559	22887	7.2795		500
	!	20240611_CoAS_PW_1_56	20240611_CoAs_PW_1_56.d	Sample		2024-12-06 20:47:00		6.987		31.1636	598111	155.818		7.645		3.2069	75496	16.0345		9.446		2.7049	38267	13.5245
	!	20240611_CoAS_PW_1_57	20240611_CoAs_PW_1_57.d	Sample		2024-12-06 21:02:00		6.987		32.8007	627413	164.004		7.629		3.2521	76512	16.2605		9.446		2.7399	38679	13.6995
	!	20240611_CoAS_PW_1_58	20240611_CoAs_PW_1_58.d	Sample		2024-12-06 21:18:00		6.987		33.9612	648124	169.806		7.629		4.0055	93344	20.0275		9.462		1.567	24328	7.835	V92I E137K	12.5
	!	20240611_CoAS_PW_1_59	20240611_CoAs_PW_1_59.d	Sample		2024-12-06 21:33:00		6.987		34.3586	655206	171.793		7.645		3.9292	91645	19.646		9.462		1.7392	26527	8.696
	!	20240611_CoAS_PW_1_60	20240611_CoAs_PW_1_60.d	Sample		2024-12-06 21:48:00		6.987		36.2042	688026	181.021		7.662		3.7891	88525	18.9455		9.462		2.2274	32572	11.137
	!	20240611_CoAS_PW_1_61	20240611_CoAs_PW_1_61.d	Sample		2024-12-06 22:04:00		7.003		33.3495	637213	166.748		7.662		3.937	91821	19.685		9.462		1.6224	25039	8.112		100
	!	20240611_CoAS_PW_1_62	20240611_CoAs_PW_1_62.d	Sample		2024-12-06 22:19:00		7.02		33.9784	648431	169.892		7.678		3.7007	86552	18.5035		9.462		1.606	24829	8.03
	!	20240611_CoAS_PW_1_63	20240611_CoAs_PW_1_63.d	Sample		2024-12-06 22:35:00		7.02		34.6223	659902	173.112		7.678		3.7497	87646	18.7485		9.462		2.0274	30125	10.137
	!	20240611_CoAS_PW_1_64	20240611_CoAs_PW_1_64.d	Sample		2024-12-06 22:50:00		7.02		31.4103	602533	157.052		7.678		3.5627	83471	17.8135		9.462		1.6786	25758	8.393		500
	!	20240611_CoAS_PW_1_65	20240611_CoAs_PW_1_65.d	Sample		2024-12-06 23:06:00		6.987		32.1049	614971	160.524		7.645		4.0302	93893	20.151		9.462		1.6373	25230	8.1865
	!	20240611_CoAS_PW_1_66	20240611_CoAs_PW_1_66.d	Sample		2024-12-06 23:21:00		7.003		30.9706	594650	154.853		7.645		3.5969	84235	17.9845		9.462		1.3748	21825	6.874
	!	20240611_CoAS_PW_1_67	20240611_CoAs_PW_1_67.d	Sample		2024-12-06 23:37:00		7.003		47.0572	878967	235.286		7.662		7.3325	166220	36.6625		9.446		1.1018	18163	5.509	E102K	12.5
	!	20240611_CoAS_PW_1_68	20240611_CoAs_PW_1_68.d	Sample		2024-12-06 23:52:00		7.003		43.3902	814814	216.951		7.662		6.4321	146685	32.1605		9.446		1.1792	19215	5.896
	!	20240611_CoAS_PW_1_69	20240611_CoAs_PW_1_69.d	Sample		6/13/2024 12:07 AM		7.003		45.3199	848616	226.599		7.662		7.0834	160826	35.417		9.446		0.9266	15731	4.633
	!	20240611_CoAS_PW_1_70	20240611_CoAs_PW_1_70.d	Sample		6/13/2024 12:23 AM		7.02		40.8019	769319	204.01		7.662		6.7983	154643	33.9915		9.446		0.7971	13885	3.9855		100
	!	20240611_CoAS_PW_1_71	20240611_CoAs_PW_1_71.d	Sample		6/13/2024 12:38 AM		7.02		41.6458	784173	208.229		7.678		6.2143	141940	31.0715		9.446		0.967	16299	4.835
	!	20240611_CoAS_PW_1_72	20240611_CoAs_PW_1_72.d	Sample		6/13/2024 12:54 AM		7.036		48.2322	899453	241.161		7.678		7.5144	170152	37.572		9.446		1.1357	18625	5.6785
	!	20240611_CoAS_PW_1_73	20240611_CoAs_PW_1_73.d	Sample		6/13/2024 1:09 AM		7.02		42.4156	797706	212.078		7.678		7.1758	162828	35.879		9.446		0.9627	16238	4.8135		500
	!	20240611_CoAS_PW_1_74	20240611_CoAs_PW_1_74.d	Sample		6/13/2024 1:25 AM		7.003		40.6992	767510	203.496		7.662		6.6135	150629	33.0675		9.446		1.0748	17792	5.374
	!	20240611_CoAS_PW_1_75	20240611_CoAs_PW_1_75.d	Sample		6/13/2024 1:40 AM		7.02		41.3252	778532	206.626		7.662		6.8766	156342	34.383		9.446		1.2227	19802	6.1135
!	!	20240611_CoAS_PW_1_76	20240611_CoAs_PW_1_76.d	Sample		6/13/2024 1:56 AM		7.02		37.1759	705262	185.88						0		9.446		0.8127	14109	4.0635	Wild type	0
	!	20240611_CoAS_PW_1_77	20240611_CoAs_PW_1_77.d	Sample		6/13/2024 2:11 AM		7.02		37.9469	718915	189.734		7.975		0.0021	68	0.0105		9.446		0.5564	10303	2.782
	!	20240611_CoAS_PW_1_78	20240611_CoAs_PW_1_78.d	Sample		6/13/2024 2:27 AM		7.036		36.5701	694519	182.85		7.876		0.0348	1008	0.174		9.446		0.619	11256	3.095
	!	20240611_CoAS_PW_2_1	20240611_CoAs_PW_2_01.d	Sample		6/13/2024 2:42 AM		7.003		159.709	2752466	798.544		7.678		6.7489	153571	33.7445		9.462		0.2357	5051	1.1785	Wild type	12.5	6
	!	20240611_CoAS_PW_2_2	20240611_CoAs_PW_2_02.d	Sample		6/13/2024 2:58 AM		6.987		118.419	2081471	592.094		7.662		4.0915	95256	20.4575		9.462		0.1485	3443	0.7425
	!	20240611_CoAS_PW_2_3	20240611_CoAs_PW_2_03.d	Sample		6/13/2024 3:13 AM		7.003		121.638	2134287	608.192		7.678		4.9588	114438	24.794		9.462		0.1711	3872	0.8555
	!	20240611_CoAS_PW_2_4	20240611_CoAs_PW_2_04.d	Sample		6/13/2024 3:29 AM		7.003		94.2934	1682468	471.467		7.662		6.0696	138784	30.348		9.462		0.1234	2953	0.617		100
	!	20240611_CoAS_PW_2_5	20240611_CoAs_PW_2_05.d	Sample		6/13/2024 3:44 AM		7.003		98.2975	1749116	491.488		7.662		5.6167	128883	28.0835		9.462		0.1388	3255	0.694
	!	20240611_CoAS_PW_2_6	20240611_CoAs_PW_2_06.d	Sample		6/13/2024 4:00 AM		7.02		95.471	1702088	477.355		7.678		5.2816	121535	26.408		9.462		0.185	4132	0.925
	!	20240611_CoAS_PW_2_7	20240611_CoAs_PW_2_07.d	Sample		6/13/2024 4:15 AM		7.003		75.2646	1363024	376.323		7.662		5.2662	121199	26.331		9.462		0.1578	3622	0.789		500
	!	20240611_CoAS_PW_2_8	20240611_CoAs_PW_2_08.d	Sample		6/13/2024 4:31 AM		7.02		84.4089	1517125	422.045		7.678		5.2691	121261	26.3455		9.462		0.1861	4152	0.9305
	!	20240611_CoAS_PW_2_9	20240611_CoAs_PW_2_09.d	Sample		6/13/2024 4:46 AM		7.003		79.5369	1435166	397.685		7.662		5.0418	116264	25.209		9.462		0.1498	3469	0.749
	!	20240611_CoAS_PW_2_10	20240611_CoAs_PW_2_10.d	Sample		6/13/2024 5:02 AM		7.02		125.548	2198304	627.741		7.678		1.5586	37921	7.793		9.446		0.289	5983	1.445	P163L	12.5
	!	20240611_CoAS_PW_2_11	20240611_CoAs_PW_2_11.d	Sample		6/13/2024 5:17 AM		7.003		122.978	2156240	614.892		7.678		1.8348	44312	9.174		9.446		0.1229	2944	0.6145
	!	20240611_CoAS_PW_2_12	20240611_CoAs_PW_2_12.d	Sample		6/13/2024 5:32 AM		7.02		137.052	2385910	685.259		7.678		1.3889	33973	6.9445		9.446		0.416	8094	2.08
	!	20240611_CoAS_PW_2_13	20240611_CoAs_PW_2_13.d	Sample		6/13/2024 5:48 AM		7.02		112.061	1976895	560.307		7.678		1.7098	41425	8.549		9.446		0.2086	4564	1.043		100
	!	20240611_CoAS_PW_2_14	20240611_CoAs_PW_2_14.d	Sample		6/13/2024 6:03 AM		7.02		121.622	2134014	608.109		7.711		1.7779	42998	8.8895		9.446		0.2434	5188	1.217
	!	20240611_CoAS_PW_2_15	20240611_CoAs_PW_2_15.d	Sample		6/13/2024 6:19 AM		7.003		126.259	2209927	631.295		7.678		1.7806	43061	8.903		9.446		0.229	4932	1.145
	!	20240611_CoAS_PW_2_16	20240611_CoAs_PW_2_16.d	Sample		6/13/2024 6:34 AM		7.003		103.251	1831320	516.255		7.678		1.3543	33163	6.7715		9.446		0.1583	3630	0.7915		500
	!	20240611_CoAS_PW_2_17	20240611_CoAs_PW_2_17.d	Sample		6/13/2024 6:50 AM		7.003		107.138	1895634	535.688		7.662		1.5285	37223	7.6425		9.462		0.1935	4289	0.9675
	!	20240611_CoAS_PW_2_18	20240611_CoAs_PW_2_18.d	Sample		6/13/2024 7:05 AM		7.003		114.944	2024357	574.72		7.678		1.6177	39294	8.0885		9.462		0.2499	5303	1.2495
	!	20240611_CoAS_PW_2_19	20240611_CoAs_PW_2_19.d	Sample		6/13/2024 7:21 AM		7.003		142.227	2469962	711.133		7.678		2.6846	63717	13.423		9.462		0.3126	6386	1.563	V92I E137K	12.5
	!	20240611_CoAS_PW_2_20	20240611_CoAs_PW_2_20.d	Sample		6/13/2024 7:36 AM		6.987		143.723	2494222	718.613		7.678		3.0845	72745	15.4225		9.462		0.4784	9090	2.392
	!	20240611_CoAS_PW_2_21	20240611_CoAs_PW_2_21.d	Sample		6/13/2024 7:51 AM		6.97		158.734	2736776	793.672		7.645		2.8271	66939	14.1355		9.462		0.7219	12788	3.6095
	!	20240611_CoAS_PW_2_22	20240611_CoAs_PW_2_22.d	Sample		6/13/2024 8:07 AM		6.97		126.072	2206864	630.359		7.645		3.7153	86878	18.5765		9.462		0.4697	8952	2.3485		100
	!	20240611_CoAS_PW_2_23	20240611_CoAs_PW_2_23.d	Sample		6/13/2024 8:22 AM		6.97		132.429	2310657	662.147		7.645		4.0121	93490	20.0605		9.462		0.4961	9367	2.4805
	!	20240611_CoAS_PW_2_24	20240611_CoAs_PW_2_24.d	Sample		6/13/2024 8:38 AM		6.954		142.291	2471001	711.453		7.612		3.9877	92947	19.9385		9.462		0.6563	11815	3.2815
	!	20240611_CoAS_PW_2_25	20240611_CoAs_PW_2_25.d	Sample		6/13/2024 8:53 AM		6.937		116.572	2051124	582.859		7.612		3.3234	78113	16.617		9.462		0.5494	10195	2.747		500
	!	20240611_CoAS_PW_2_26	20240611_CoAs_PW_2_26.d	Sample		6/13/2024 9:09 AM		6.937		108.547	1918920	542.735		7.58		3.5203	82523	17.6015		9.462		0.4775	9075	2.3875
	!	20240611_CoAS_PW_2_27	20240611_CoAs_PW_2_27.d	Sample		6/13/2024 9:24 AM		6.921		110.747	1955225	553.735		7.58		3.3666	79081	16.833		9.462		0.4178	8123	2.089
	!	20240611_CoAS_PW_2_28	20240611_CoAs_PW_2_28.d	Sample		6/13/2024 9:40 AM		6.937		127.346	2227698	636.731		7.596		6.6527	151481	33.2635		9.462		0.1292	3068	0.646	E102K	12.5
	!	20240611_CoAS_PW_2_29	20240611_CoAs_PW_2_29.d	Sample		6/13/2024 9:55 AM		6.921		144.129	2500816	720.647		7.596		6.4044	146081	32.022		9.462		0.1563	3593	0.7815
	!	20240611_CoAS_PW_2_30	20240611_CoAs_PW_2_30.d	Sample		6/13/2024 10:11 AM		6.921		134.342	2341811	671.709		7.58		6.6869	152224	33.4345		9.462		0.1041	2564	0.5205
	!	20240611_CoAS_PW_2_31	20240611_CoAs_PW_2_31.d	Sample		6/13/2024 10:26 AM		6.921		120.705	2118991	603.527		7.58		7.6924	173996	38.462		9.462		0.0959	2396	0.4795		100
	!	20240611_CoAS_PW_2_32	20240611_CoAs_PW_2_32.d	Sample		6/13/2024 10:42 AM		6.921		114.068	2009937	570.338		7.563		7.379	167226	36.895		9.462		0.1494	3460	0.747
	!	20240611_CoAS_PW_2_33	20240611_CoAs_PW_2_33.d	Sample		6/13/2024 10:57 AM		6.921		121.134	2126011	605.668		7.58		8.46	190528	42.3		9.462		0.1885	4197	0.9425
	!	20240611_CoAS_PW_2_34	20240611_CoAs_PW_2_34.d	Sample		6/13/2024 11:13 AM		6.905		97.3717	1733722	486.859		7.563		7.0727	160595	35.3635		9.462		0.1262	3007	0.631		500
	!	20240611_CoAS_PW_2_35	20240611_CoAs_PW_2_35.d	Sample		6/13/2024 11:28 AM		6.904		98.0273	1744624	490.136		7.563		7.7408	175040	38.704		9.462		0.1911	4244	0.9555
	!	20240611_CoAS_PW_2_36	20240611_CoAs_PW_2_36.d	Sample		6/13/2024 11:43 AM		6.905		98.1945	1747403	490.973		7.563		7.3735	167107	36.8675		9.462		0.1882	4192	0.941
!	!	20240611_CoAS_PW_2_37	20240611_CoAs_PW_2_37.d	Sample		6/13/2024 11:59 AM		6.904		140.57	2443073	702.849		7.892		0.0665	1869	0.3325		9.446		0.1342	3166	0.671	Wild type	0
	!	20240611_CoAS_PW_2_38	20240611_CoAs_PW_2_38.d	Sample		6/13/2024 12:14 PM		6.904		134.199	2339485	670.995		8.189		0.0197	584	0.0985		9.446		0.0877	2224	0.4385
!	!	20240611_CoAS_PW_2_39	20240611_CoAs_PW_2_39.d	Sample		6/13/2024 12:30 PM		6.888		132.094	2305196	660.472		7.925		0.106	2915	0.53		9.462		0.0947	2371	0.4735
!	!	H2O_Blank	H2O_Blank_03.d	Sample		6/13/2024 12:45 PM		6.74		0.0348	1046	0.174		7.398		0.0007	25	0.0035		9.429		0.0001	9	0.0005
	!	20240611_CoAS_PW_2_40	20240611_CoAs_Std_1.d	Cal	1	6/13/2024 1:01 PM	0.01	6.937	453.5	0.0453	1338		0.01	7.827	6.7	0.0007	23		0.01	9.446	44.8	0.0045	188
!	!	20240611_CoAS_PW_2_41	20240611_CoAs_Std_2.d	Cal	2	6/13/2024 1:16 PM	0.05	6.921	108.6	0.0543	1584		0.05	7.794	3	0.0015	50		0.05	9.429	27.4	0.0137	476
	!	20240611_CoAS_PW_2_42	20240611_CoAs_Std_3.d	Cal	3	6/13/2024 1:32 PM	0.1	6.921	76.1	0.0761	2170		0.1	7.53	63.7	0.0637	1793		0.1	9.429	32.4	0.0324	974
	!	20240611_CoAS_PW_2_43	20240611_CoAs_Std_4.d	Cal	4	6/13/2024 1:47 PM	0.5	6.904	72.8	0.364	9364		0.5	7.53	72.1	0.3606	9381		0.5	9.429	45	0.225	4861
	!	20240611_CoAS_PW_2_44	20240611_CoAs_Std_5.d	Cal	5	6/13/2024 2:03 PM	1	6.905	71.9	0.7192	17691		1	7.53	71.3	0.7131	17982		1	9.429	56.1	0.5615	10381
	!	20240611_CoAS_PW_2_45	20240611_CoAs_Std_6.d	Cal	6	6/13/2024 2:18 PM	5	6.905	81.3	4.0627	89171		5	7.53	83.2	4.1592	96758		5	9.429	75.3	3.765	50350
		20240611_CoAS_PW_2_46	20240611_CoAs_Std_7.d	Cal	7	6/13/2024 2:35 PM	10	6.97	81.9	8.1935	171717		10	7.58	82.9	8.2925	186926		10	9.429	84.1	8.4073	98063
		20240611_CoAS_PW_2_47	20240611_CoAs_Std_8.d	Cal	8	6/13/2024 2:50 PM	50	6.888	104.3	52.1315	967202		50	7.514	103.7	51.8452	1074786		50	9.429	106.9	53.4272	454899
		20240611_CoAS_PW_2_48	20240611_CoAs_Std_9.d	Cal	9	6/13/2024 3:06 PM	100	6.872	99.2	99.1571	1763400		100	7.481	99.3	99.2908	1998147		100	9.429	98.4	98.4058	755133
Sample							3OH-Propionate Method	3OH-Propionate Results
		Name	Data File	Type	Level	Acq. Date-Time	Exp. Conc.	RT	Accuracy	Calc. Conc.	Area
!	!	H2O_Blank_1	H2O_Blank_01.d	Sample		6/13/2024 3:38 PM		3.615			11
!	!	H2O_Blank_1	H2O_Blank_02.d	Sample		6/13/2024 3:51 PM		3.538			34
!	!	H2O_Blank_1	H2O_Blank_03.d	Sample		6/13/2024 4:03 PM		3.769			58
!	!	H2O_Blank_1	H2O_Blank_04.d	Sample		6/13/2024 4:16 PM		3.784			44
	!	H2O_Blank_1	H2O_Blank_05.d	Sample		6/13/2024 4:28 PM		3.784			22
!	!	H2O_Blank_1	H2O_Blank_06.d	Sample		6/13/2024 4:40 PM		3.723			60
	!	SST	SST_01.d	Sample		6/13/2024 4:53 PM		3.799			72108
!	!	H2O_Blank_1	H2O_Blank_07.d	Sample		6/13/2024 5:05 PM		3.769			76	Lcm variant	µM B12	Time point [h]
	!	20240611_CoAS_PW_1_1	20240613_Lac_3-OH-Prop_1_01.d	Sample		6/13/2024 5:18 PM		3.753			678	Wild type	12.5	0
	!	20240611_CoAS_PW_1_2	20240613_Lac_3-OH-Prop_1_02.d	Sample		6/13/2024 5:31 PM		3.753			979
	!	20240611_CoAS_PW_1_3	20240613_Lac_3-OH-Prop_1_03.d	Sample		6/13/2024 5:43 PM		3.769			1071
	!	20240611_CoAS_PW_1_4	20240613_Lac_3-OH-Prop_1_04.d	Sample		6/13/2024 5:55 PM		3.753			1186		100
	!	20240611_CoAS_PW_1_5	20240613_Lac_3-OH-Prop_1_05.d	Sample		6/13/2024 6:08 PM		3.769			183
!	!	20240611_CoAS_PW_1_6	20240613_Lac_3-OH-Prop_1_06.d	Sample		6/13/2024 6:20 PM		3.784			218
	!	20240611_CoAS_PW_1_7	20240613_Lac_3-OH-Prop_1_07.d	Sample		6/13/2024 6:33 PM		3.799			1358		500
	!	20240611_CoAS_PW_1_8	20240613_Lac_3-OH-Prop_1_08.d	Sample		6/13/2024 6:45 PM		3.83			645
	!	20240611_CoAS_PW_1_9	20240613_Lac_3-OH-Prop_1_09.d	Sample		6/13/2024 6:58 PM		3.799			767
	!	20240611_CoAS_PW_1_10	20240613_Lac_3-OH-Prop_1_10.d	Sample		6/13/2024 7:10 PM		3.799			975	P163L	12.5
	!	20240611_CoAS_PW_1_11	20240613_Lac_3-OH-Prop_1_11.d	Sample		6/13/2024 7:23 PM		3.769			500
	!	20240611_CoAS_PW_1_12	20240613_Lac_3-OH-Prop_1_12.d	Sample		6/13/2024 7:35 PM		3.799			757
	!	20240611_CoAS_PW_1_13	20240613_Lac_3-OH-Prop_1_13.d	Sample		6/13/2024 7:48 PM		3.815			635		100
!	!	20240611_CoAS_PW_1_14	20240613_Lac_3-OH-Prop_1_14.d	Sample		6/13/2024 8:00 PM		3.83			310
	!	20240611_CoAS_PW_1_15	20240613_Lac_3-OH-Prop_1_15.d	Sample		6/13/2024 8:12 PM		3.784			667
	!	20240611_CoAS_PW_1_16	20240613_Lac_3-OH-Prop_1_16.d	Sample		6/13/2024 8:25 PM		3.784			567		500
	!	20240611_CoAS_PW_1_17	20240613_Lac_3-OH-Prop_1_17.d	Sample		6/13/2024 8:37 PM		3.799			650
	!	20240611_CoAS_PW_1_18	20240613_Lac_3-OH-Prop_1_18.d	Sample		6/13/2024 8:50 PM		3.799			381
	!	20240611_CoAS_PW_1_19	20240613_Lac_3-OH-Prop_1_19.d	Sample		6/13/2024 9:02 PM		3.799			493	V92I E137K	12.5
	!	20240611_CoAS_PW_1_20	20240613_Lac_3-OH-Prop_1_20.d	Sample		6/13/2024 9:15 PM		3.784			427
	!	20240611_CoAS_PW_1_21	20240613_Lac_3-OH-Prop_1_21.d	Sample		6/13/2024 9:27 PM		3.799			601
	!	20240611_CoAS_PW_1_22	20240613_Lac_3-OH-Prop_1_22.d	Sample		6/13/2024 9:40 PM		3.753			595		100
	!	20240611_CoAS_PW_1_23	20240613_Lac_3-OH-Prop_1_23.d	Sample		6/13/2024 9:52 PM		3.784			353
	!	20240611_CoAS_PW_1_24	20240613_Lac_3-OH-Prop_1_24.d	Sample		6/13/2024 10:05 PM		3.784			449
	!	20240611_CoAS_PW_1_25	20240613_Lac_3-OH-Prop_1_25.d	Sample		6/13/2024 10:17 PM		3.769			341		500
!	!	20240611_CoAS_PW_1_26	20240613_Lac_3-OH-Prop_1_26.d	Sample		6/13/2024 10:29 PM		3.799			418
	!	20240611_CoAS_PW_1_27	20240613_Lac_3-OH-Prop_1_27.d	Sample		6/13/2024 10:42 PM		3.815			432
	!	20240611_CoAS_PW_1_28	20240613_Lac_3-OH-Prop_1_28.d	Sample		6/13/2024 10:54 PM		3.784			327	E102K	12.5
	!	20240611_CoAS_PW_1_29	20240613_Lac_3-OH-Prop_1_29.d	Sample		6/13/2024 11:07 PM		3.845			153
	!	20240611_CoAS_PW_1_30	20240613_Lac_3-OH-Prop_1_30.d	Sample		6/13/2024 11:19 PM		3.799			193
	!	20240611_CoAS_PW_1_31	20240613_Lac_3-OH-Prop_1_31.d	Sample		6/13/2024 11:32 PM		3.784			220		100
	!	20240611_CoAS_PW_1_32	20240613_Lac_3-OH-Prop_1_32.d	Sample		6/13/2024 11:44 PM		3.784			316
	!	20240611_CoAS_PW_1_33	20240613_Lac_3-OH-Prop_1_33.d	Sample		6/13/2024 11:57 PM		3.784			169
	!	20240611_CoAS_PW_1_34	20240613_Lac_3-OH-Prop_1_34.d	Sample		6/14/2024 12:09 AM		3.784			80		500
	!	20240611_CoAS_PW_1_35	20240613_Lac_3-OH-Prop_1_35.d	Sample		6/14/2024 12:22 AM		3.769			354
	!	20240611_CoAS_PW_1_36	20240613_Lac_3-OH-Prop_1_36.d	Sample		6/14/2024 12:34 AM		3.799			225
	!	20240611_CoAS_PW_1_37	20240613_Lac_3-OH-Prop_1_37.d	Sample		6/14/2024 12:46 AM		3.769			299	Wild type	0
	!	20240611_CoAS_PW_1_38	20240613_Lac_3-OH-Prop_1_38.d	Sample		6/14/2024 12:59 AM		3.83			295
	!	20240611_CoAS_PW_1_39	20240613_Lac_3-OH-Prop_1_39.d	Sample		6/14/2024 1:11 AM		3.753			481
	!	20240611_CoAS_PW_1_40	20240613_Lac_3-OH-Prop_1_40.d	Sample		6/14/2024 1:24 AM		3.784			399444	Wild type	12.5	1
	!	20240611_CoAS_PW_1_41	20240613_Lac_3-OH-Prop_1_41.d	Sample		6/14/2024 1:36 AM		3.784			488759
	!	20240611_CoAS_PW_1_42	20240613_Lac_3-OH-Prop_1_42.d	Sample		6/14/2024 1:49 AM		3.784			485539
	!	20240611_CoAS_PW_1_43	20240613_Lac_3-OH-Prop_1_43.d	Sample		6/14/2024 2:01 AM		3.784			260218		100
	!	20240611_CoAS_PW_1_44	20240613_Lac_3-OH-Prop_1_44.d	Sample		6/14/2024 2:14 AM		3.784			392086
	!	20240611_CoAS_PW_1_45	20240613_Lac_3-OH-Prop_1_45.d	Sample		6/14/2024 2:26 AM		3.784			442331
	!	20240611_CoAS_PW_1_46	20240613_Lac_3-OH-Prop_1_46.d	Sample		6/14/2024 2:39 AM		3.784			468210		500
	!	20240611_CoAS_PW_1_47	20240613_Lac_3-OH-Prop_1_47.d	Sample		6/14/2024 2:51 AM		3.784			428348
!	!	20240611_CoAS_PW_1_48	20240613_Lac_3-OH-Prop_1_48.d	Sample		6/14/2024 3:03 AM		3.784			364539
	!	20240611_CoAS_PW_1_49	20240613_Lac_3-OH-Prop_1_49.d	Sample		6/14/2024 3:16 AM		3.784			303726	P163L	12.5
!	!	20240611_CoAS_PW_1_50	20240613_Lac_3-OH-Prop_1_50.d	Sample		6/14/2024 3:28 AM		3.784			397509
	!	20240611_CoAS_PW_1_51	20240613_Lac_3-OH-Prop_1_51.d	Sample		6/14/2024 3:41 AM		3.784			408594
	!	20240611_CoAS_PW_1_52	20240613_Lac_3-OH-Prop_1_52.d	Sample		6/14/2024 3:53 AM		3.784			334756		100
	!	20240611_CoAS_PW_1_53	20240613_Lac_3-OH-Prop_1_53.d	Sample		6/14/2024 4:06 AM		3.784			345735
	!	20240611_CoAS_PW_1_54	20240613_Lac_3-OH-Prop_1_54.d	Sample		6/14/2024 4:18 AM		3.784			399512
	!	20240611_CoAS_PW_1_55	20240613_Lac_3-OH-Prop_1_55.d	Sample		6/14/2024 4:31 AM		3.784			224599		500
!	!	20240611_CoAS_PW_1_56	20240613_Lac_3-OH-Prop_1_56.d	Sample		6/14/2024 4:43 AM		3.784			378024
	!	20240611_CoAS_PW_1_57	20240613_Lac_3-OH-Prop_1_57.d	Sample		6/14/2024 4:55 AM		3.784			387788
	!	20240611_CoAS_PW_1_58	20240613_Lac_3-OH-Prop_1_58.d	Sample		6/14/2024 5:08 AM		3.784			402115	V92I E137K	12.5
	!	20240611_CoAS_PW_1_59	20240613_Lac_3-OH-Prop_1_59.d	Sample		6/14/2024 5:20 AM		3.784			301308
	!	20240611_CoAS_PW_1_60	20240613_Lac_3-OH-Prop_1_60.d	Sample		6/14/2024 5:33 AM		3.784			401175
	!	20240611_CoAS_PW_1_61	20240613_Lac_3-OH-Prop_1_61.d	Sample		6/14/2024 5:45 AM		3.784			373653		100
	!	20240611_CoAS_PW_1_62	20240613_Lac_3-OH-Prop_1_62.d	Sample		6/14/2024 5:58 AM		3.784			354825
	!	20240611_CoAS_PW_1_63	20240613_Lac_3-OH-Prop_1_63.d	Sample		6/14/2024 6:10 AM		3.784			371231
	!	20240611_CoAS_PW_1_64	20240613_Lac_3-OH-Prop_1_64.d	Sample		6/14/2024 6:23 AM		3.784			311667		500
	!	20240611_CoAS_PW_1_65	20240613_Lac_3-OH-Prop_1_65.d	Sample		6/14/2024 6:35 AM		3.784			331928
	!	20240611_CoAS_PW_1_66	20240613_Lac_3-OH-Prop_1_66.d	Sample		6/14/2024 6:48 AM		3.784			334708
	!	20240611_CoAS_PW_1_67	20240613_Lac_3-OH-Prop_1_67.d	Sample		6/14/2024 7:00 AM		3.784			264801	E102K	12.5
	!	20240611_CoAS_PW_1_68	20240613_Lac_3-OH-Prop_1_68.d	Sample		6/14/2024 7:12 AM		3.784			228894
	!	20240611_CoAS_PW_1_69	20240613_Lac_3-OH-Prop_1_69.d	Sample		6/14/2024 7:25 AM		3.784			238945
	!	20240611_CoAS_PW_1_70	20240613_Lac_3-OH-Prop_1_70.d	Sample		6/14/2024 7:37 AM		3.784			188719		100
	!	20240611_CoAS_PW_1_71	20240613_Lac_3-OH-Prop_1_71.d	Sample		6/14/2024 7:50 AM		3.784			205975
	!	20240611_CoAS_PW_1_72	20240613_Lac_3-OH-Prop_1_72.d	Sample		6/14/2024 8:02 AM		3.784			258849
	!	20240611_CoAS_PW_1_73	20240613_Lac_3-OH-Prop_1_73.d	Sample		6/14/2024 8:15 AM		3.784			215400		500
!	!	20240611_CoAS_PW_1_74	20240613_Lac_3-OH-Prop_1_74.d	Sample		6/14/2024 8:27 AM		3.784			234314
!	!	20240611_CoAS_PW_1_75	20240613_Lac_3-OH-Prop_1_75.d	Sample		6/14/2024 8:40 AM		3.784			241544
!	!	20240611_CoAS_PW_1_76	20240613_Lac_3-OH-Prop_1_76.d	Sample		6/14/2024 9:26 AM		3.799			317839	Wild type	0
	!	20240611_CoAS_PW_1_77	20240613_Lac_3-OH-Prop_1_77.d	Sample		6/14/2024 9:39 AM		3.784			374597
	!	20240611_CoAS_PW_1_78	20240613_Lac_3-OH-Prop_1_78.d	Sample		6/14/2024 9:51 AM		3.784			377318
!	!	20240611_CoAS_PW_2_1	20240613_Lac_3-OH-Prop_2_01.d	Sample		6/14/2024 10:04 AM		3.784			37327	Wild type	12.5	6
	!	20240611_CoAS_PW_2_2	20240613_Lac_3-OH-Prop_2_02.d	Sample		6/14/2024 10:16 AM		3.784			181769
	!	20240611_CoAS_PW_2_3	20240613_Lac_3-OH-Prop_2_03.d	Sample		6/14/2024 10:29 AM		3.784			184368
	!	20240611_CoAS_PW_2_4	20240613_Lac_3-OH-Prop_2_04.d	Sample		6/14/2024 10:41 AM		3.784			252953		100
	!	20240611_CoAS_PW_2_5	20240613_Lac_3-OH-Prop_2_05.d	Sample		6/14/2024 10:54 AM		3.784			253420
	!	20240611_CoAS_PW_2_6	20240613_Lac_3-OH-Prop_2_06.d	Sample		6/14/2024 11:06 AM		3.784			255329
	!	20240611_CoAS_PW_2_7	20240613_Lac_3-OH-Prop_2_07.d	Sample		6/14/2024 11:18 AM		3.784			301893		500
	!	20240611_CoAS_PW_2_8	20240613_Lac_3-OH-Prop_2_08.d	Sample		6/14/2024 11:31 AM		3.784			306358
	!	20240611_CoAS_PW_2_9	20240613_Lac_3-OH-Prop_2_09.d	Sample		6/14/2024 11:43 AM		3.784			282205
	!	20240611_CoAS_PW_2_10	20240613_Lac_3-OH-Prop_2_10.d	Sample		6/14/2024 11:56 AM		3.784			148510	P163L	12.5
	!	20240611_CoAS_PW_2_11	20240613_Lac_3-OH-Prop_2_11.d	Sample		6/14/2024 12:08 PM		3.784			121631
	!	20240611_CoAS_PW_2_12	20240613_Lac_3-OH-Prop_2_12.d	Sample		6/14/2024 12:21 PM		3.784			165742
	!	20240611_CoAS_PW_2_13	20240613_Lac_3-OH-Prop_2_13.d	Sample		6/14/2024 12:33 PM		3.784			140857		100
	!	20240611_CoAS_PW_2_14	20240613_Lac_3-OH-Prop_2_14.d	Sample		6/14/2024 12:46 PM		3.784			136996
	!	20240611_CoAS_PW_2_15	20240613_Lac_3-OH-Prop_2_15.d	Sample		6/14/2024 12:58 PM		3.784			117845
	!	20240611_CoAS_PW_2_16	20240613_Lac_3-OH-Prop_2_16.d	Sample		6/14/2024 1:11 PM		3.784			175409		500
	!	20240611_CoAS_PW_2_17	20240613_Lac_3-OH-Prop_2_17.d	Sample		6/14/2024 1:23 PM		3.784			173001
	!	20240611_CoAS_PW_2_18	20240613_Lac_3-OH-Prop_2_18.d	Sample		6/14/2024 1:35 PM		3.784			168958
	!	20240611_CoAS_PW_2_19	20240613_Lac_3-OH-Prop_2_19.d	Sample		6/14/2024 1:48 PM		3.784			129750	V92I E137K	12.5
	!	20240611_CoAS_PW_2_20	20240613_Lac_3-OH-Prop_2_20.d	Sample		6/14/2024 2:00 PM		3.784			129516
	!	20240611_CoAS_PW_2_21	20240613_Lac_3-OH-Prop_2_21.d	Sample		6/14/2024 2:13 PM		3.784			138111
!	!	20240611_CoAS_PW_2_22	20240613_Lac_3-OH-Prop_2_22.d	Sample		6/14/2024 2:25 PM		3.784			142534		100
	!	20240611_CoAS_PW_2_23	20240613_Lac_3-OH-Prop_2_23.d	Sample		6/14/2024 2:38 PM		3.784			146110
	!	20240611_CoAS_PW_2_24	20240613_Lac_3-OH-Prop_2_24.d	Sample		6/14/2024 2:50 PM		3.784			155040
	!	20240611_CoAS_PW_2_25	20240613_Lac_3-OH-Prop_2_25.d	Sample		6/14/2024 3:03 PM		3.784			201213		500
	!	20240611_CoAS_PW_2_26	20240613_Lac_3-OH-Prop_2_26.d	Sample		6/14/2024 3:15 PM		3.784			199388
	!	20240611_CoAS_PW_2_27	20240613_Lac_3-OH-Prop_2_27.d	Sample		6/14/2024 3:27 PM		3.784			193251
!	!	20240611_CoAS_PW_2_28	20240613_Lac_3-OH-Prop_2_28.d	Sample		6/14/2024 3:40 PM		3.784			79574	E102K	12.5
!	!	20240611_CoAS_PW_2_29	20240613_Lac_3-OH-Prop_2_29.d	Sample		6/14/2024 3:52 PM		3.784			64841
!	!	20240611_CoAS_PW_2_30	20240613_Lac_3-OH-Prop_2_30.d	Sample		6/14/2024 4:05 PM		3.784			61159
!	!	20240611_CoAS_PW_2_31	20240613_Lac_3-OH-Prop_2_31.d	Sample		6/14/2024 4:17 PM		3.784			77273		100
!	!	20240611_CoAS_PW_2_32	20240613_Lac_3-OH-Prop_2_32.d	Sample		6/14/2024 4:30 PM		3.784			81589
	!	20240611_CoAS_PW_2_33	20240613_Lac_3-OH-Prop_2_33.d	Sample		6/14/2024 4:42 PM		3.784			106072
!	!	20240611_CoAS_PW_2_34	20240613_Lac_3-OH-Prop_2_34.d	Sample		6/14/2024 4:55 PM		3.784			103902		500
	!	20240611_CoAS_PW_2_35	20240613_Lac_3-OH-Prop_2_35.d	Sample		6/14/2024 5:07 PM		3.784			122930
!	!	20240611_CoAS_PW_2_36	20240613_Lac_3-OH-Prop_2_36.d	Sample		6/14/2024 5:20 PM		3.784			132341
!	!	20240611_CoAS_PW_2_37	20240613_Lac_3-OH-Prop_2_37.d	Sample		6/14/2024 5:32 PM		3.784			103718	Wild type	0
	!	20240611_CoAS_PW_2_38	20240613_Lac_3-OH-Prop_2_38.d	Sample		6/14/2024 5:44 PM		3.784			90650
	!	20240611_CoAS_PW_2_39	20240613_Lac_3-OH-Prop_2_39.d	Sample		6/14/2024 5:57 PM		3.784			99044
	!	H2O_Blank_1	H2O_Blank_08.d	Sample		6/14/2024 6:09 PM		3.769			1882
!	!	20240613_Lac_3OH-Prpop_Std_1	20240613_Lac_3-OH-Prop_Std_0,01.d	Cal	1	6/14/2024 6:22 PM		3.968			2155
!	!	20240613_Lac_3OH-Prpop_Std_2	20240613_Lac_3-OH-Prop_Std_0,025.d	Cal	2	6/14/2024 6:35 PM		4.03			5001
	!	20240613_Lac_3OH-Prpop_Std_3	20240613_Lac_3-OH-Prop_Std_0,05.d	Cal	3	6/14/2024 6:47 PM		3.124			47843
	!	20240613_Lac_3OH-Prpop_Std_4	20240613_Lac_3-OH-Prop_Std_0,1.d	Cal	4	6/14/2024 6:59 PM		3.124			48123
	!	20240613_Lac_3OH-Prpop_Std_5	20240613_Lac_3-OH-Prop_Std_0,25.d	Cal	5	6/14/2024 7:12 PM		4.045			3692
	!	20240613_Lac_3OH-Prpop_Std_6	20240613_Lac_3-OH-Prop_Std_0,5.d	Cal	6	6/14/2024 7:24 PM		3.124			47476
	!	20240613_Lac_3OH-Prpop_Std_7	20240613_Lac_3-OH-Prop_Std_1.d	Cal	7	6/14/2024 7:37 PM		3.907			4608
!	!	20240613_Lac_3OH-Prpop_Std_8	20240613_Lac_3-OH-Prop_Std_2,5.d	Cal	8	6/14/2024 7:49 PM		3.938			3047
	!	20240613_Lac_3OH-Prpop_Std_9	20240613_Lac_3-OH-Prop_Std_5.d	Cal	9	6/14/2024 8:02 PM		3.83			10620
!	!	20240613_Lac_3OH-Prpop_Std_10	20240613_Lac_3-OH-Prop_Std_10.d	Cal	10	6/14/2024 8:14 PM		3.815			13729
!	!	20240613_Lac_3OH-Prpop_Std_11	20240613_Lac_3-OH-Prop_Std_25.d	Cal	11	6/14/2024 8:27 PM		3.815			29263
!	!	20240613_Lac_3OH-Prpop_Std_12	20240613_Lac_3-OH-Prop_Std_50.d	Cal	12	6/14/2024 8:39 PM		3.815			81507
	!	20240613_Lac_3OH-Prpop_Std_13	20240613_Lac_3-OH-Prop_Std_100.d	Cal	13	6/14/2024 8:52 PM		3.799			2465687
!	!	H2O_Blank_1	H2O_Blank_09.d	Sample		6/14/2024 9:04 PM		3.799			1948

## Sheet: SI Fig. 14C
	µM 3-hydroxypropionyl-CoA
time [h]	0.0125 mM B12			0.1 mM B12			0.5 mM B12			1 mM B12
0	0	0	0	0	0	0	0	0	0	0	0	0
0.75	0	0	151.844	178.664	155.147	176.893	137.886	135.02	143.543	83.285	89.203	99.556
3.25	822.28	922.372	941.31		697.495	613.693	262.676	268.481	238.524	117.043	127.802	120.18
6	845.627	942.083	942.69	695.952		725.924	253.488	286.435	272.047	129.396	137.2	129.338
	µM lactyl-CoA
	0.5 mM			1 mM
0	0	0	0	0	0	0
0.75	17.195	14.272	17.029	10.628	12.77	14.094
3.25	37.471	35.111	31.884	26.874	33.056	27.689
6		33.396	35.709	29.451	30.316	25.242
Sample							3-HP-CoA Results
		Name	Data File	Type	Level	Acq. Date-Time	RT	Final Conc.	Accuracy	Resp.	Concentration in sample (*10 = dilution factor)
!	!	H2O_Blank	H2O_Blank_01.d	Sample		2023-01-09 14:25:00	6.789	0		3	0
	!	SST	SST_01.d	Sample		2023-01-09 14:40:00	6.756	69.8789		9179403	698.789
	!	H2O_Blank	H2O_Blank_02.d	Sample		2023-01-09 14:56:00	7.086	0		3149	0	mM B12	Time [h]
	!	20230901_CoAS_PW_1	20230901_CoAS_PW_01.d	Sample		2023-01-09 15:12:00	7.036	0		470	0	0.0125 mM B12	0
!	!	20230901_CoAS_PW_2	20230901_CoAS_PW_02.d	Sample		2023-01-09 15:27:00	6.723	0		10569	0
	!	20230901_CoAS_PW_3	20230901_CoAS_PW_03.d	Sample		2023-01-09 15:43:00	6.723	0		8184	0
	!	20230901_CoAS_PW_4	20230901_CoAS_PW_04.d	Sample		2023-01-09 15:58:00	6.74	0		7078	0	0.1 mM B12
	!	20230901_CoAS_PW_5	20230901_CoAS_PW_05.d	Sample		2023-01-09 16:14:00	6.575	0		1013	0
	!	20230901_CoAS_PW_6	20230901_CoAS_PW_06.d	Sample		2023-01-09 16:29:00	6.723	0		7181	0
!	!	20230901_CoAS_PW_7	20230901_CoAS_PW_07.d	Sample		2023-01-09 16:45:00	6.756	0		8827	0	0.5 mM B12
	!	20230901_CoAS_PW_8	20230901_CoAS_PW_08.d	Sample		2023-01-09 17:00:00	6.74	0		9367	0
	!	20230901_CoAS_PW_9	20230901_CoAS_PW_09.d	Sample		2023-01-09 17:15:00	6.509	0		1476	0
	!	20230901_CoAS_PW_10	20230901_CoAS_PW_10.d	Sample		2023-01-09 17:31:00	6.723	0		10284	0	1 mM B12
	!	20230901_CoAS_PW_11	20230901_CoAS_PW_11.d	Sample		2023-01-09 17:46:00	6.74	0		12380	0
	!	20230901_CoAS_PW_12	20230901_CoAS_PW_12.d	Sample		2023-01-09 18:02:00	6.707	0		5739	0
	!	20230901_CoAS_PW_13	20230901_CoAS_PW_13.d	Sample		2023-01-09 18:17:00	6.542	0		44813	0	0.0125 mM B12	0.75
!	!	20230901_CoAS_PW_14	20230901_CoAS_PW_14.d	Sample		2023-01-09 18:33:00	6.526	0		53484	0
!	!	20230901_CoAS_PW_15	20230901_CoAS_PW_15.d	Sample		2023-01-09 18:48:00	6.74	15.1844		2041039	151.844
	!	20230901_CoAS_PW_16	20230901_CoAS_PW_16.d	Sample		2023-01-09 19:04:00	6.756	17.8664		2391083	178.664	0.1 mM B12
	!	20230901_CoAS_PW_17	20230901_CoAS_PW_17.d	Sample		2023-01-09 19:19:00	6.756	15.5147		2084152	155.147
	!	20230901_CoAS_PW_18	20230901_CoAS_PW_18.d	Sample		2023-01-09 19:35:00	6.756	17.6893		2367960	176.893
	!	20230901_CoAS_PW_19	20230901_CoAS_PW_19.d	Sample		2023-01-09 19:50:00	6.789	13.7886		1858871	137.886	0.5 mM B12
	!	20230901_CoAS_PW_20	20230901_CoAS_PW_20.d	Sample		2023-01-09 20:05:00	6.789	13.502		1821469	135.02
	!	20230901_CoAS_PW_21	20230901_CoAS_PW_21.d	Sample		2023-01-09 20:21:00	6.773	14.3543		1932699	143.543
	!	20230901_CoAS_PW_22	20230901_CoAS_PW_22.d	Sample		2023-01-09 20:36:00	6.773	8.3285		1146262	83.285	1 mM B12
	!	20230901_CoAS_PW_23	20230901_CoAS_PW_23.d	Sample		2023-01-09 20:52:00	6.789	8.9203		1223498	89.203
	!	20230901_CoAS_PW_24	20230901_CoAS_PW_24.d	Sample		2023-01-09 21:07:00	6.806	9.9556		1358611	99.556
!	!	20230901_CoAS_PW_25	20230901_CoAS_PW_25.d	Sample		2023-01-09 21:23:00	6.773	82.228		10791134	822.28	0.0125 mM B12	3.25
!	!	20230901_CoAS_PW_26	20230901_CoAS_PW_26.d	Sample		2023-01-09 21:38:00	6.773	92.2372		12097462	922.372
!	!	20230901_CoAS_PW_27	20230901_CoAS_PW_27.d	Sample		2023-01-09 21:54:00	6.773	94.131		12344635	941.31
	!	20230901_CoAS_PW_28	20230901_CoAS_PW_28.d	Sample		2023-01-09 22:09:00	6.575	0.5998		137559	5.998	0.1 mM B12
!	!	20230901_CoAS_PW_29	20230901_CoAS_PW_29.d	Sample		2023-01-09 22:24:00	6.789	69.7495		9162524	697.495
	!	20230901_CoAS_PW_30	20230901_CoAS_PW_30.d	Sample		2023-01-09 22:40:00	6.789	61.3693		8068788	613.693
	!	20230901_CoAS_PW_31	20230901_CoAS_PW_31.d	Sample		2023-01-09 22:55:00	6.806	26.2676		3487552	262.676	0.5 mM B12
	!	20230901_CoAS_PW_32	20230901_CoAS_PW_32.d	Sample		2023-01-09 23:11:00	6.806	26.8481		3563315	268.481
	!	20230901_CoAS_PW_33	20230901_CoAS_PW_33.d	Sample		2023-01-09 23:26:00	6.806	23.8524		3172327	238.524
	!	20230901_CoAS_PW_34	20230901_CoAS_PW_34.d	Sample		2023-01-09 23:42:00	6.839	11.7043		1586850	117.043	1 mM B12
	!	20230901_CoAS_PW_35	20230901_CoAS_PW_35.d	Sample		2023-01-09 23:57:00	6.839	12.7802		1727260	127.802
	!	20230901_CoAS_PW_36	20230901_CoAS_PW_36.d	Sample		2023-02-09 00:13:00	6.839	12.018		1627790	120.18
!	!	20230901_CoAS_PW_37	20230901_CoAS_PW_37.d	Sample		2023-02-09 00:28:00	6.806	84.5627		11095837	845.627	0.0125 mM B12	6
!	!	20230901_CoAS_PW_38	20230901_CoAS_PW_38.d	Sample		2023-02-09 00:43:00	6.822	94.2083		12354719	942.083
!	!	20230901_CoAS_PW_39	20230901_CoAS_PW_39.d	Sample		2023-02-09 00:59:00	6.822	94.269		12362641	942.69
!	!	20230901_CoAS_PW_40	20230901_CoAS_PW_40.d	Sample		2023-02-09 01:14:00	6.822	69.5952		9142387	695.952	0.1 mM B12
	!	20230901_CoAS_PW_41	20230901_CoAS_PW_41.d	Sample		2023-02-09 01:30:00	6.641	0.7985		163494	7.985
!	!	20230901_CoAS_PW_42	20230901_CoAS_PW_42.d	Sample		2023-02-09 01:45:00	6.822	72.5924		9533559	725.924
	!	20230901_CoAS_PW_43	20230901_CoAS_PW_43.d	Sample		2023-02-09 02:01:00	6.839	25.3488		3367638	253.488	0.5 mM B12
	!	20230901_CoAS_PW_44	20230901_CoAS_PW_44.d	Sample		2023-02-09 02:16:00	6.855	28.6435		3797640	286.435
	!	20230901_CoAS_PW_45	20230901_CoAS_PW_45.d	Sample		2023-02-09 02:32:00	6.855	27.2047		3609852	272.047
!	!	20230901_CoAS_PW_46	20230901_CoAS_PW_46.d	Sample		2023-02-09 02:47:00	6.872	12.9396		1748072	129.396	1 mM B12
	!	20230901_CoAS_PW_47	20230901_CoAS_PW_47.d	Sample		2023-02-09 03:03:00	6.872	13.72		1849916	137.2
	!	20230901_CoAS_PW_48	20230901_CoAS_PW_48.d	Sample		2023-02-09 03:18:00	6.872	12.9338		1747313	129.338
!	!	H2O_Blank	H2O_Blank_03.d	Sample		2023-02-09 03:33:00	6.641	0		1867
	!	20230901_CoAS_Std_1	20230901_CoAS_Std_1.d	Cal	1	2023-02-09 03:49:00	6.921	0	0	3404
	!	20230901_CoAS_Std_2	20230901_CoAS_Std_2.d	Cal	2	2023-02-09 04:05:00	6.921	0	0	8300
!	!	20230901_CoAS_Std_3	20230901_CoAS_Std_3.d	Cal	3	2023-02-09 04:20:00	6.921	0	0	14726
!	!	20230901_CoAS_Std_4	20230901_CoAS_Std_4.d	Cal	4	2023-02-09 04:36:00	6.921	0.0558	11.2	66563
!	!	20230901_CoAS_Std_5	20230901_CoAS_Std_5.d	Cal	5	2023-02-09 04:51:00	6.904	0.5943	59.4	136845
	!	20230901_CoAS_Std_6	20230901_CoAS_Std_6.d	Cal	6	2023-02-09 05:06:00	6.872	5.0286	100.6	715575
	!	20230901_CoAS_Std_7	20230901_CoAS_Std_7.d	Cal	7	2023-02-09 05:22:00	6.904	10.6344	106.3	1447202
	!	20230901_CoAS_Std_8	20230901_CoAS_Std_8.d	Cal	8	2023-02-09 05:37:00	6.888	53.1295	106.3	6993383
	!	20230901_CoAS_Std_9	20230901_CoAS_Std_9.d	Cal	9	2023-02-09 05:53:00	6.855	98.3774	98.4	12898840
	!	H2O_Blank	H2O_Blank_04.d	Sample		2023-02-09 06:08:00	6.674	0		9007
					lactyl-CoA Results
					RT	Final Conc.	Accuracy	Resp.	Concentration in sample (*10 = dilution factor)	mM B12	Time [h]
!	!	20230901_CoAS_PW_7	20230901_CoAS_PW_07.d	Sample	7.267	0		629	0	0.5 mM B12	0
	!	20230901_CoAS_PW_8	20230901_CoAS_PW_08.d	Sample	7.3	0		626	0
	!	20230901_CoAS_PW_9	20230901_CoAS_PW_09.d	Sample	7.102	0		1546	0
	!	20230901_CoAS_PW_10	20230901_CoAS_PW_10.d	Sample	7.333	0		770	0	1 mM B12
	!	20230901_CoAS_PW_11	20230901_CoAS_PW_11.d	Sample	7.333	0		3656	0
	!	20230901_CoAS_PW_12	20230901_CoAS_PW_12.d	Sample	7.678	0		169	0
	!	20230901_CoAS_PW_19	20230901_CoAS_PW_19.d	Sample	7.349	1.7195		569720	17.195	0.5 mM B12	0.75
	!	20230901_CoAS_PW_20	20230901_CoAS_PW_20.d	Sample	7.349	1.4272		511515	14.272
	!	20230901_CoAS_PW_21	20230901_CoAS_PW_21.d	Sample	7.349	1.7029		566400	17.029
	!	20230901_CoAS_PW_22	20230901_CoAS_PW_22.d	Sample	7.366	1.0628		438945	10.628	1 mM B12
	!	20230901_CoAS_PW_23	20230901_CoAS_PW_23.d	Sample	7.382	1.277		481595	12.77
	!	20230901_CoAS_PW_24	20230901_CoAS_PW_24.d	Sample	7.415	1.4094		507968	14.094
	!	20230901_CoAS_PW_31	20230901_CoAS_PW_31.d	Sample	7.398	3.7471		973466	37.471	0.5 mM B12	3.25
	!	20230901_CoAS_PW_32	20230901_CoAS_PW_32.d	Sample	7.382	3.5111		926473	35.111
	!	20230901_CoAS_PW_33	20230901_CoAS_PW_33.d	Sample	7.398	3.1884		862210	31.884
	!	20230901_CoAS_PW_34	20230901_CoAS_PW_34.d	Sample	7.415	2.6874		762453	26.874	1 mM B12
	!	20230901_CoAS_PW_35	20230901_CoAS_PW_35.d	Sample	7.431	3.3056		885540	33.056
	!	20230901_CoAS_PW_36	20230901_CoAS_PW_36.d	Sample	7.415	2.7689		778666	27.689
	!	20230901_CoAS_PW_43	20230901_CoAS_PW_43.d	Sample	7.415	0		953002	0	0.5 mM B12	6
	!	20230901_CoAS_PW_44	20230901_CoAS_PW_44.d	Sample	7.448	3.3396		892307	33.396
	!	20230901_CoAS_PW_45	20230901_CoAS_PW_45.d	Sample	7.448	3.5709		938368	35.709
!	!	20230901_CoAS_PW_46	20230901_CoAS_PW_46.d	Sample	7.464	2.9451		813756	29.451	1 mM B12
	!	20230901_CoAS_PW_47	20230901_CoAS_PW_47.d	Sample	7.464	3.0316		830990	30.316
	!	20230901_CoAS_PW_48	20230901_CoAS_PW_48.d	Sample	7.464	2.5242		729943	25.242
