# Supplementary material for: New-to-nature CO2-dependent acetyl-CoA assimilation enabled by an engineered B12-dependent acyl-CoA mutase
Source: Nat Commun. 2024 Nov 26;15:10235. doi: 10.1038/s41467-024-53762-9 (PMC11599936; doi:10.1038/s41467-024-53762-9)
Supplement: Supplementary file 9 — Source Data [file 41467_2024_53762_MOESM9_ESM.zip › Supplementary Figure 4.xlsx]

## Sheet: SI Fig. 4C
Time (min)	Abs	Event
0.000833333	3.23385
0.0025	3.47295
0.00416667	3.41082
0.00583333	4.40543
0.0075	3.43806
0.00916667	3.56548
0.0108333	3.81612
0.0125	3.47734
0.0141667	3.07887
0.0158333	3.37749
0.0175	3.21753
0.0191667	4.10606
0.0208333	3.75024
0.0225	3.35696
0.0241667	4.12937
0.0258333	3.22794
0.0275	4.66142
0.0291667	3.39219
0.0308333	3.46648
0.0325	3.80441
0.0341667	4.96979
0.0358333	3.1722
0.0375	4.46596
0.0391667	3.09178
0.0408333	3.70983
0.0425	3.67363
0.0441667	4.26819
0.0458333	3.37213
0.0475	4.13488
0.0491667	3.12334
0.0508333	3.13579
0.0525	10
0.0541667	3.31535
0.0558333	3.43361
0.0575	10
0.0591667	3.3219
0.0608333	3.34715
0.0625	3.04831
0.0641667	3.59154
0.0658333	3.34598
0.0675	3.17294
0.0691667	3.37431
0.0708333	3.34787
0.0725	3.46416
0.0741667	3.20008
0.0758333	3.55487
0.0775	3.60714
0.0791667	3.68384
0.0808333	3.42812
0.0825	3.69149
0.0841667	3.31676
0.0858333	10
0.0875	10
0.0891667	3.65335
0.0908333	4.03433
0.0925	3.45602
0.0941667	3.42967
0.0958333	3.47179
0.0975	3.60773
0.0991667	3.38991
0.100833	3.27003
0.1025	10
0.104167	3.88127
0.105833	3.38223
0.1075	3.3681
0.109167	3.60015
0.110833	3.65223
0.1125	3.45515
0.114167	10
0.115833	3.31813
0.1175	3.86875
0.119167	3.3667
0.120833	3.43777
0.1225	3.32517
0.124167	3.73728
0.125833	4.07121
0.1275	3.17751
0.129167	3.46017
0.130833	3.37604
0.1325	3.36272
0.134167	3.39183
0.135833	3.89738
0.1375	3.76138
0.139167	4.40045
0.140833	3.37418
0.1425	3.4879
0.144167	3.31813
0.145833	3.79436
0.1475	3.43236
0.149167	3.51505
0.150833	3.48839
0.1525	3.22641
0.154167	3.11075
0.155833	3.47969
0.1575	3.42228
0.159167	3.42174
0.160833	3.18644
0.1625	3.17243
0.164167	4.03943
0.165833	3.6856
0.1675	3.61514
0.169167	3.17645
0.170833	3.46574
0.1725	3.32341
0.174167	3.33591
0.175833	4.23698
0.1775	3.21513
0.179167	3.59468
0.180833	4.3997
0.1825	3.64562
0.184167	3.19954
0.185833	3.24496
0.1875	3.14613
0.189167	3.28071
0.190833	3.49471
0.1925	3.27415
0.194167	3.91795
0.195833	3.20552
0.1975	3.47804
0.199167	3.30365
0.200833	3.38075
0.2025	3.31694
0.204167	3.33519
0.205833	3.43045
0.2075	3.33129
0.209167	3.65825
0.210833	4.21143
0.2125	3.16844
0.214167	3.29761
0.215833	3.56508
0.2175	3.698
0.219167	3.34927
0.220833	10
0.2225	3.71807
0.224167	3.21978
0.225833	3.42669
0.2275	3.1243
0.229167	3.27735
0.230833	3.72713
0.2325	10
0.234167	3.31045
0.235833	3.75984
0.2375	3.25799
0.239167	3.21571
0.240833	3.48442
0.2425	3.44125
0.244167	3.37494
0.245833	3.39868
0.2475	3.51965
0.249167	3.33196
0.250833	3.33556
0.2525	3.1893
0.254167	3.4047
0.255833	3.24746
0.2575	3.61592
0.259167	3.4642
0.260833	3.20605
0.2625	3.5151
0.264167	3.2082
0.265833	3.1501
0.2675	3.60822
0.269167	3.52699
0.270833	3.69934
0.2725	3.43116
0.274167	3.39394
0.275833	3.2198
0.2775	3.64235
0.279167	10
0.280833	4.06011
0.2825	10
0.284167	3.26571
0.285833	3.47713
0.2875	3.18141
0.289167	3.45019
0.290833	3.31698
0.2925	10
0.294167	3.24082
0.295833	3.47825
0.2975	3.33962
0.299167	3.58628
0.300833	3.26644
0.3025	3.88149
0.304167	3.44047
0.305833	3.88789
0.3075	3.51401
0.309167	3.15823
0.310833	3.6621
0.3125	3.23125
0.314167	3.54362
0.315833	4.88745
0.3175	3.91268
0.319167	3.1385
0.320833	3.52959
0.3225	4.21018
0.324167	3.62951
0.325833	3.23426
0.3275	3.48151
0.329167	3.20248
0.330833	3.47797
0.3325	3.6801
0.334167	3.17371
0.335833	3.66179
0.3375	3.83371
0.339167	3.38732
0.340833	4.19876
0.3425	3.81442
0.344167	3.30181
0.345833	3.34802
0.3475	3.17661
0.349167	3.78839
0.350833	3.31109
0.3525	3.63848
0.354167	3.46668
0.355833	3.32435
0.3575	3.49115
0.359167	3.60362
0.360833	3.42985
0.3625	3.24748
0.364167	3.8383
0.365833	3.13389
0.3675	10
0.369167	3.66767
0.370833	3.18474
0.3725	3.22448
0.374167	10
0.375833	10
0.3775	3.33421
0.379167	3.12193
0.380833	3.40645
0.3825	3.74664
0.384167	3.55457
0.385833	4.19752
0.3875	3.5669
0.389167	3.35455
0.390833	3.16417
0.3925	3.66544
0.394167	3.25976
0.395833	3.33222
0.3975	3.29879
0.399167	3.40715
0.400833	3.29255
0.4025	3.65366
0.404167	3.27296
0.405833	3.45048
0.4075	3.20822
0.409167	3.14504
0.410833	10
0.4125	3.4233
0.414167	3.35384
0.415833	3.13409
0.4175	3.35728
0.419167	4.11023
0.420833	3.34798
0.4225	3.50488
0.424167	3.60319
0.425833	3.55614
0.4275	3.85735
0.429167	3.45896
0.430833	3.27808
0.4325	3.31887
0.434167	3.56612
0.435833	4.3748
0.4375	3.66786
0.439167	3.15293
0.440833	3.6879
0.4425	3.28587
0.444167	10
0.445833	3.14503
0.4475	3.6122
0.449167	3.33395
0.450833	3.17056
0.4525	3.27891
0.454167	3.46275
0.455833	3.21485
0.4575	3.18133
0.459167	3.52062
0.460833	3.33925
0.4625	3.58597
0.464167	4.05881
0.465833	3.43032
0.4675	3.61835
0.469167	3.28836
0.470833	3.35477
0.4725	3.31261
0.474167	3.24686
0.475833	3.09172
0.4775	3.69771
0.479167	3.66691
0.480833	3.42621
0.4825	4.30671
0.484167	10
0.485833	3.7905
0.4875	3.41918
0.489167	3.48482
0.490833	3.06368
0.4925	3.30097
0.494167	3.31281
0.495833	10
0.4975	4.01018
0.499167	3.66852
0.500833	3.39061
0.5025	3.33265
0.504167	3.43391
0.505833	3.56241
0.5075	3.07903
0.509167	3.77528
0.510833	3.77879
0.5125	3.68237
0.514167	3.58716
0.515833	3.29477
0.5175	10
0.519167	3.71355
0.520833	3.68202
0.5225	3.19481
0.524167	3.38148
0.525833	3.38228
0.5275	3.26526
0.529167	3.4535
0.530833	3.52398
0.5325	3.61328
0.534167	10
0.535833	3.47727
0.5375	3.85376
0.539167	3.43079
0.540833	3.34471
0.5425	3.65492
0.544167	3.33542
0.545833	3.60228
0.5475	3.7645
0.549167	3.39217
0.550833	3.37876
0.5525	3.30784
0.554167	3.04716
0.555833	10
0.5575	-0.157896
0.559167	-0.198362
0.560833	-0.198176
0.5625	-0.198069
0.564167	-0.19809
0.565833	-0.198067
0.5675	-0.198253
0.569167	-0.198177
0.570833	-0.19814
0.5725	-0.198067
0.574167	-0.198209
0.575833	-0.198041
0.5775	-0.198051
0.579167	-0.198115
0.580833	-0.198304
0.5825	-0.198134
0.584167	-0.198122
0.585833	-0.198193
0.5875	-0.19825
0.589167	-0.19824
0.590833	-0.198208
0.5925	-0.198275
0.594167	-0.198067
0.595833	-0.19793
0.5975	-0.198241
0.599167	-0.198239
0.600833	-0.198147
0.6025	-0.197854
0.604167	-0.198004
0.605833	-0.198081
0.6075	-0.198113
0.609167	-0.198279
0.610833	-0.198138
0.6125	-0.19814
0.614167	-0.197982
0.615833	-0.198327
0.6175	-0.198197
0.619167	-0.198191
0.620833	-0.198189
0.6225	-0.198039
0.624167	-0.198027
0.625833	-0.198145
0.6275	-0.198159
0.629167	-0.198083
0.630833	-0.198196
0.6325	-0.198176
0.634167	-0.198013
0.635833	-0.198223
0.6375	-0.197949
0.639167	-0.198153
0.640833	-0.198039
0.6425	-0.198044
0.644167	-0.198106
0.645833	-0.198123
0.6475	-0.198148
0.649167	-0.198039
0.650833	-0.198203
0.6525	-0.198393
0.654167	-0.198099
0.655833	-0.198142
0.6575	-0.19829
0.659167	-0.198053
0.660833	-0.19811
0.6625	-0.198206
0.664167	-0.198032
0.665833	-0.198132
0.6675	-0.198011
0.669167	-0.198259
0.670833	-0.198094
0.6725	-0.198308
0.674167	-0.198095
0.675833	-0.197884
0.6775	-0.1981
0.679167	-0.198159
0.680833	-0.198087
0.6825	-0.197913
0.684167	-0.198121
0.685833	-0.198152
0.6875	-0.198211
0.689167	-0.198184
0.690833	-0.198023
0.6925	-0.198017
0.694167	-0.198007
0.695833	-0.197942
0.6975	-0.19806
0.699167	-0.198287
0.700833	-0.198388
0.7025	-0.19808
0.704167	-0.198085
0.705833	-0.198134
0.7075	-0.198107
0.709167	-0.198156
0.710833	-0.198176
0.7125	-0.198204
0.714167	-0.198091
0.715833	-0.198065
0.7175	-0.197916
0.719167	-0.197935
0.720833	-0.198216
0.7225	-0.19806
0.724167	-0.197943
0.725833	-0.198209
0.7275	-0.19816
0.729167	-0.19817
0.730833	-0.198261
0.7325	-0.198069
0.734167	-0.198166
0.735833	-0.198075
0.7375	-0.198026
0.739167	-0.198057
0.740833	-0.198137
0.7425	-0.198118
0.744167	-0.198034
0.745833	-0.197977
0.7475	-0.197965
0.749167	-0.198229
0.750833	-0.198166
0.7525	-0.198191
0.754167	-0.198149
0.755833	-0.198085
0.7575	-0.198095
0.759167	-0.198039
0.760833	-0.198455
0.7625	-0.197971
0.764167	-0.198344
0.765833	-0.198049
0.7675	-0.198279
0.769167	-0.198173
0.770833	-0.198193
0.7725	-0.198167
0.774167	-0.198216
0.775833	-0.198096
0.7775	-0.198249
0.779167	-0.198288
0.780833	-0.198226
0.7825	-0.198003
0.784167	-0.19824
0.785833	-0.198308
0.7875	-0.198121
0.789167	-0.198191
0.790833	-0.198159
0.7925	-0.1981
0.794167	-0.198258
0.795833	-0.198073
0.7975	-0.198067
0.799167	-0.19817
0.800833	0.259451
0.8025	0.518821
0.804167	0.445039
0.805833	0.462936
0.8075	0.451256
0.809167	0.469391
0.810833	0.467228
0.8125	0.461293
0.814167	0.446505
0.815833	0.501059
0.8175	0.52989
0.819167	0.552271
0.820833	0.547037
0.8225	0.529723
0.824167	0.546179
0.825833	0.534897
0.8275	0.515845
0.829167	0.504793
0.830833	0.516392
0.8325	0.518239
0.834167	0.504608
0.835833	0.562894
0.8375	0.504601
0.839167	0.443088
0.840833	0.428883
0.8425	0.43178
0.844167	0.432393
0.845833	0.423819
0.8475	0.426361
0.849167	0.425373
0.850833	0.413481
0.8525	0.425558
0.854167	0.422043
0.855833	0.413703
0.8575	0.411804
0.859167	0.421573
0.860833	0.411706
0.8625	0.416912
0.864167	0.413846
0.865833	0.435784
0.8675	0.417539
0.869167	0.439928
0.870833	0.455639
0.8725	0.576061
0.874167	0.740651
0.875833	0.503738
0.8775	0.458491
0.879167	0.455476
0.880833	0.445711
0.8825	0.426328
0.884167	0.514502
0.885833	0.5078
0.8875	0.503301
0.889167	0.535237
0.890833	0.465702
0.8925	0.454129
0.894167	0.469655
0.895833	0.455531
0.8975	0.443774
0.899167	0.438064
0.900833	0.509848
0.9025	0.562453
0.904167	0.546138
0.905833	0.511854
0.9075	0.505946
0.909167	0.48479
0.910833	0.494521
0.9125	0.486295
0.914167	0.492143
0.915833	0.510749
0.9175	0.542304
0.919167	0.552543
0.920833	0.516204
0.9225	0.350141
0.924167	0.343718
0.925833	0.341674
0.9275	0.340851
0.929167	0.334686
0.930833	0.343019
0.9325	0.355236
0.934167	0.337447
0.935833	0.35255
0.9375	0.344551
0.939167	0.346876
0.940833	0.342462
0.9425	0.349477
0.944167	0.414457
0.945833	0.409948
0.9475	0.413336
0.949167	0.422442
0.950833	0.424118
0.9525	0.409357
0.954167	0.400793
0.955833	0.420433
0.9575	0.425637
0.959167	0.428846
0.960833	0.42118
0.9625	0.418549
0.964167	0.420719
0.965833	0.424779
0.9675	0.422362
0.969167	0.426416
0.970833	0.416069
0.9725	0.425837
0.974167	0.419545
0.975833	0.424607
0.9775	0.423652
0.979167	0.422294
0.980833	0.428103
0.9825	0.416394
0.984167	0.407001
0.985833	0.429576
0.9875	0.418833
0.989167	0.426454
0.990833	0.430192
0.9925	0.408062
0.994167	0.418294
0.995833	0.432388
0.9975	0.419556
0.999167	0.425015
1.00083	0.425916
1.0025	0.426981
1.00417	0.429116
1.00583	0.418285
1.0075	0.407628
1.00917	0.426476
1.01083	0.415346
1.0125	0.428196
1.01417	0.428692
1.01583	0.417087
1.0175	0.428286
1.01917	0.421373
1.02083	0.430203
1.0225	0.434893
1.02417	0.430872
1.02583	0.430361
1.0275	0.413955
1.02917	0.425783
1.03083	0.440165
1.0325	0.434798
1.03417	0.418494
1.03583	0.427881
1.0375	0.435984
1.03917	0.434173
1.04083	0.425552
1.0425	0.42227
1.04417	0.413429
1.04583	0.42267
1.0475	0.433263
1.04917	0.43632
1.05083	0.423939
1.0525	0.419919
1.05417	0.42448
1.05583	0.43562
1.0575	0.421512
1.05917	0.428171
1.06083	0.430137
1.0625	0.426474
1.06417	0.429306
1.06583	0.415034
1.0675	0.424247
1.06917	0.43232
1.07083	0.42991
1.0725	0.421648
1.07417	0.422309
1.07583	0.41371
1.0775	0.430912
1.07917	0.424712
1.08083	0.4304
1.0825	0.424109
1.08417	0.430738
1.08583	0.430592
1.0875	0.429223
1.08917	0.435569
1.09083	0.428924
1.0925	0.434058
1.09417	0.425227
1.09583	0.431479
1.0975	0.429403
1.09917	0.426525
1.10083	0.431439
1.1025	0.421686
1.10417	0.430927
1.10583	0.436598
1.1075	0.42789
1.10917	0.430112
1.11083	0.427764
1.1125	0.428765
1.11417	0.428568
1.11583	0.42147
1.1175	0.425269
1.11917	0.432807
1.12083	0.418497
1.1225	0.428355
1.12417	0.426746
1.12583	0.416808
1.1275	0.429106
1.12917	0.426612
1.13083	0.43139
1.1325	0.42632
1.13417	0.432955
1.13583	0.424486
1.1375	0.436042
1.13917	0.436313
1.14083	0.42183
1.1425	0.420608
1.14417	0.424418
1.14583	0.428667
1.1475	0.433773
1.14917	0.429907
1.15083	0.429957
1.1525	0.421893
1.15417	0.420162
1.15583	0.436091
1.1575	0.429463
1.15917	0.427703
1.16083	0.439006
1.1625	0.426912
1.16417	0.427611
1.16583	0.429486
1.1675	0.431381
1.16917	0.433076
1.17083	0.431161
1.1725	0.425209
1.17417	0.422367
1.17583	0.416381
1.1775	0.425461
1.17917	0.434114
1.18083	0.43408
1.1825	0.430065
1.18417	0.434621
1.18583	0.431394
1.1875	0.438268
1.18917	0.417741
1.19083	0.433627
1.1925	0.43086
1.19417	0.431415
1.19583	0.427727
1.1975	0.437822
1.19917	0.426855
1.20083	0.422907
1.2025	0.435844
1.20417	0.417406
1.20583	0.431654
1.2075	0.426102
1.20917	0.428144
1.21083	0.433374
1.2125	0.435647
1.21417	0.434194
1.21583	0.435413
1.2175	0.435293
1.21917	0.43444
1.22083	0.433975
1.2225	0.423495
1.22417	0.420354
1.22583	0.422875
1.2275	0.434858
1.22917	0.418769
1.23083	0.429873
1.2325	0.431122
1.23417	0.44935
1.23583	0.43401
1.2375	0.430799
1.23917	0.440809
1.24083	0.436495
1.2425	0.423752
1.24417	0.439687
1.24583	0.431351
1.2475	0.433609
1.24917	0.428487
1.25083	0.425168
1.2525	0.436689
1.25417	0.431884
1.25583	0.436248
1.2575	0.414807
1.25917	0.426694
1.26083	0.436123
1.2625	0.438879
1.26417	0.429944
1.26583	0.428854
1.2675	0.430965
1.26917	0.428858
1.27083	0.440055
1.2725	0.439531
1.27417	0.416898
1.27583	0.435556
1.2775	0.43778
1.27917	0.424283
1.28083	0.435869
1.2825	0.430419
1.28417	0.436202
1.28583	0.432424
1.2875	0.429131
1.28917	0.428774
1.29083	0.433581
1.2925	0.430723
1.29417	0.43266
1.29583	0.421229
1.2975	0.433942
1.29917	0.429285
1.30083	0.43712
1.3025	0.440399
1.30417	0.41627
1.30583	0.429045
1.3075	0.425866
1.30917	0.432647
1.31083	0.431062
1.3125	0.421317
1.31417	0.428905
1.31583	0.441628
1.3175	0.421873
1.31917	0.42645
1.32083	0.427119
1.3225	0.427769
1.32417	0.442736
1.32583	0.433675
1.3275	0.435289
1.32917	0.441498
1.33083	0.442522
1.3325	0.42755
1.33417	0.425606
1.33583	0.426934
1.3375	0.425298
1.33917	0.428873
1.34083	0.418773
1.3425	0.418126
1.34417	0.430196
1.34583	0.426067
1.3475	0.429869
1.34917	0.426253
1.35083	0.4282
1.3525	0.42651
1.35417	0.432578
1.35583	0.426385
1.3575	0.441916
1.35917	0.433268
1.36083	0.4193
1.3625	0.425391
1.36417	0.426926
1.36583	0.434589
1.3675	0.436196
1.36917	0.420855
1.37083	0.437346
1.3725	0.435693
1.37417	0.432749
1.37583	0.431747
1.3775	0.428197
1.37917	0.426289
1.38083	0.438277
1.3825	0.428929
1.38417	0.432709
1.38583	0.433398
1.3875	0.438899
1.38917	0.421038
1.39083	0.428941
1.3925	0.413346
1.39417	0.426111
1.39583	0.433833
1.3975	0.428486
1.39917	0.437126
1.40083	0.438238
1.4025	0.426053
1.40417	0.427145
1.40583	0.428504
1.4075	0.430089
1.40917	0.431683
1.41083	0.433688
1.4125	0.437537
1.41417	0.436035
1.41583	0.434248
1.4175	0.433588
1.41917	0.434562
1.42083	0.433853
1.4225	0.412534
1.42417	0.433525
1.42583	0.435626
1.4275	0.421175
1.42917	0.434428
1.43083	0.432644
1.4325	0.439975
1.43417	0.436238
1.43583	0.430236
1.4375	0.436004
1.43917	0.423151
1.44083	0.423696
1.4425	0.431301
1.44417	0.433773
1.44583	0.432888
1.4475	0.23535
1.44917	0.45516
1.45083	-0.198149
1.4525	-0.1981
1.45417	-0.198078
1.45583	-0.197986
1.4575	-0.198036
1.45917	-0.197954
1.46083	-0.198233
1.4625	-0.19816
1.46417	-0.197996
1.46583	-0.19798
1.4675	-0.198032
1.46917	-0.198032
1.47083	-0.197991
1.4725	-0.197942
1.47417	-0.198036
1.47583	-0.198055
1.4775	-0.197997
1.47917	-0.198056
1.48083	-0.198169
1.4825	-0.198096
1.48417	-0.198152
1.48583	-0.198171
1.4875	-0.198153
1.48917	-0.198088
1.49083	-0.198174
1.4925	-0.198096
1.49417	-0.198037
1.49583	-0.198141
1.4975	-0.198123
1.49917	-0.198155
1.50083	-0.198067
1.5025	-0.19815
1.50417	-0.198046
1.50583	-0.198052
1.5075	-0.198247
1.50917	-0.198031
1.51083	-0.198281
1.5125	-0.198188
1.51417	-0.197986
1.51583	-0.198107
1.5175	-0.198193
1.51917	-0.198089
1.52083	-0.198186
1.5225	-0.198176
1.52417	-0.198143
1.52583	-0.198084
1.5275	-0.198163
1.52917	-0.19806
1.53083	-0.198022
1.5325	-0.198113
1.53417	-0.198203
1.53583	-0.198158
1.5375	-0.19808
1.53917	-0.19817
1.54083	-0.197939
1.5425	-0.198106
1.54417	-0.198083
1.54583	-0.19809
1.5475	-0.198101
1.54917	-0.197975
1.55083	-0.198061
1.5525	-0.198198
1.55417	-0.198063
1.55583	-0.198033
1.5575	-0.198062
1.55917	-0.197992
1.56083	-0.198184
1.5625	-0.19814
1.56417	-0.198061
1.56583	-0.198109
1.5675	-0.19795
1.56917	-0.19804
1.57083	-0.198246
1.5725	-0.198304
1.57417	-0.198
1.57583	-0.198113
1.5775	-0.198193
1.57917	-0.198083
1.58083	-0.19825
1.5825	-0.198061
1.58417	-0.198136
1.58583	-0.198067
1.5875	-0.198195
1.58917	-0.197884
1.59083	-0.198192
1.5925	-0.197965
1.59417	-0.198144
1.59583	-0.198092
1.5975	-0.198084
1.59917	-0.197955
1.60083	-0.198124
1.6025	-0.198251
1.60417	-0.198011
1.60583	-0.198054
1.6075	-0.198142
1.60917	-0.198105
1.61083	-0.198055
1.6125	-0.198182
1.61417	-0.198122
1.61583	-0.198122
1.6175	-0.198293
1.61917	-0.197992
1.62083	-0.198013
1.6225	-0.198153
1.62417	-0.197992
1.62583	-0.198048
1.6275	-0.198046
1.62917	-0.198061
1.63083	-0.198183
1.6325	-0.198022
1.63417	-0.198131
1.63583	-0.19819
1.6375	-0.198028
1.63917	-0.19814
1.64083	-0.198261
1.6425	-0.19796
1.64417	-0.197985
1.64583	-0.197947
1.6475	-0.198217
1.64917	-0.198292
1.65083	-0.198278
1.6525	-0.198095
1.65417	-0.198109
1.65583	-0.198014
1.6575	-0.198083
1.65917	-0.198046
1.66083	-0.198248
1.6625	-0.198073
1.66417	-0.198117
1.66583	-0.198173
1.6675	-0.198056
1.66917	-0.198197
1.67083	-0.198165
1.6725	-0.198164
1.67417	-0.198024
1.67583	-0.198149
1.6775	-0.198084
1.67917	-0.198203
1.68083	-0.198153
1.6825	-0.198202
1.68417	-0.198083
1.68583	-0.197947
1.6875	-0.19833
1.68917	0.91133
1.69083	0.274607
1.6925	0.248859
1.69417	0.242325
1.69583	0.231525
1.6975	0.239714
1.69917	0.238604
1.70083	0.229141
1.7025	0.233484
1.70417	0.232891
1.70583	0.220192
1.7075	0.225452
1.70917	0.227892
1.71083	0.231571
1.7125	0.17591
1.71417	0.142239
1.71583	0.124674
1.7175	0.112769
1.71917	0.110768
1.72083	0.101309
1.7225	0.09731
1.72417	0.0987833
1.72583	0.100446
1.7275	0.0960024
1.72917	0.0948726
1.73083	0.0967287
1.7325	0.0903554
1.73417	0.0909518
1.73583	0.0896501
1.7375	0.0835423
1.73917	0.0912488
1.74083	0.0910903
1.7425	0.087027
1.74417	0.0902587
1.74583	0.0843375
1.7475	0.0871279
1.74917	0.0840026
1.75083	0.0855923
1.7525	0.0813622
1.75417	0.0864769
1.75583	0.0841593
1.7575	0.0853031
1.75917	0.0892557
1.76083	0.0853707
1.7625	0.0888783
1.76417	0.0830827
1.76583	0.086622
1.7675	0.0891605
1.76917	0.082731
1.77083	0.0875304
1.7725	0.0871959
1.77417	0.0813682
1.77583	0.0818192
1.7775	0.0820698
1.77917	0.0785026
1.78083	0.0808646
1.7825	0.0794103
1.78417	0.0767457
1.78583	0.082235
1.7875	0.0815202
1.78917	0.0817327
1.79083	0.0826545
1.7925	0.084313
1.79417	0.0816859
1.79583	0.0755061
1.7975	0.0839138
1.79917	0.0834658
1.80083	0.0776638
1.8025	0.0777951
1.80417	0.0809359
1.80583	0.0795221
1.8075	0.0824414
1.80917	0.0818409
1.81083	0.0809878
1.8125	0.0792279
1.81417	0.082094
1.81583	0.0736231
1.8175	0.0800183
1.81917	0.0808138
1.82083	0.0803827
1.8225	0.0846701
1.82417	0.0781437
1.82583	0.0783464
1.8275	0.0783306
1.82917	0.080383
1.83083	0.0792731
1.8325	0.0829029
1.83417	0.0761412
1.83583	0.0793266
1.8375	0.0785235
1.83917	0.0815056
1.84083	0.0812602
1.8425	0.081142
1.84417	0.0783274
1.84583	0.0803226
1.8475	0.0797586
1.84917	0.0819197
1.85083	0.083018
1.8525	0.0769658
1.85417	0.0797251
1.85583	0.0821963
1.8575	0.0797055
1.85917	0.0765133
1.86083	0.0788525
1.8625	0.0770405
1.86417	0.078595
1.86583	0.0755704
1.8675	0.0828513
1.86917	0.0741662
1.87083	0.077679
1.8725	0.0751438
1.87417	0.0836108
1.87583	0.0771465
1.8775	0.0801932
1.87917	0.075081
1.88083	0.0750229
1.8825	0.0801647
1.88417	0.0839821
1.88583	0.077331
1.8875	0.0798067
1.88917	0.077337
1.89083	0.0798201
1.8925	0.070434
1.89417	0.079289
1.89583	0.0807816
1.8975	0.0780322
1.89917	0.0744165
1.90083	0.0751893
1.9025	0.0761079
1.90417	0.0785657
1.90583	0.0781189
1.9075	0.0757756
1.90917	0.0759853
1.91083	0.0766332
1.9125	0.0790011
1.91417	0.0754114
1.91583	0.0718831
1.9175	0.07412
1.91917	0.0732257
1.92083	0.0777814
1.9225	0.0765887
1.92417	0.0801164
1.92583	0.070325
1.9275	0.0767934
1.92917	0.0755408
1.93083	0.0771933
1.9325	0.0788931
1.93417	0.0768092
1.93583	0.0774679
1.9375	0.0795158
1.93917	0.0765172
1.94083	0.0731824
1.9425	0.0800698
1.94417	0.0794144
1.94583	0.075769
1.9475	0.075469
1.94917	0.0754871
1.95083	0.0787787
1.9525	0.0767314
1.95417	0.074825
1.95583	0.0816946
1.9575	0.0733381
1.95917	0.0756446
1.96083	0.0745212
1.9625	0.0800489
1.96417	0.0726172
1.96583	0.0751386
1.9675	0.0804495
1.96917	0.0798075
1.97083	0.0774897
1.9725	0.0782063
1.97417	0.0762558
1.97583	0.0758603
1.9775	0.0752424
1.97917	0.0786155
1.98083	0.0734566
1.9825	0.0750917
1.98417	0.0732643
1.98583	0.0783002
1.9875	0.080164
1.98917	0.0758855
1.99083	0.077857
1.9925	0.0755319
1.99417	0.0715699
1.99583	0.0764607
1.9975	0.0743259
1.99917	0.0796504
2.00083	0.0774303
2.0025	0.0717998
2.00417	0.0791085
2.00583	0.0746554
2.0075	0.0779294
2.00917	0.0816426
2.01083	0.0796603
2.0125	0.0766943
2.01417	0.0751713
2.01583	0.0778514
2.0175	0.0782765
2.01917	0.0774626
2.02083	0.0818525
2.0225	0.0741121
2.02417	0.0784776
2.02583	0.0777822
2.0275	0.075615
2.02917	0.0717144
2.03083	0.0774489
2.0325	0.0705034
2.03417	0.0748465
2.03583	0.0798701
2.0375	0.0759386
2.03917	0.0770586
2.04083	0.0763946
2.0425	0.0785638
2.04417	0.0770141
2.04583	0.0773858
2.0475	0.0653359
2.04917	0.0753273
2.05083	0.0773908
2.0525	0.080787
2.05417	0.0780132
2.05583	0.0796597
2.0575	0.080125
2.05917	0.0766222
2.06083	0.0789475
2.0625	0.0820198
2.06417	0.0806193
2.06583	0.0764967
2.0675	0.0774878
2.06917	0.0781564
2.07083	0.0785663
2.0725	0.0800451
2.07417	0.0790982
2.07583	0.0785154
2.0775	0.077783
2.07917	0.0846394
2.08083	0.0779855
2.0825	0.080097
2.08417	0.0780929
2.08583	0.0842669
2.0875	0.083979
2.08917	0.0775916
2.09083	0.0794779
2.0925	0.0808097
2.09417	0.0815692
2.09583	0.0822109
2.0975	0.079646
2.09917	0.0782854
2.10083	0.0791492
2.1025	0.0794162
2.10417	0.0814788
2.10583	0.0810825
2.1075	0.0757296
2.10917	0.0835932
2.11083	0.0793153
2.1125	0.081895
2.11417	0.0804024
2.11583	0.0842443
2.1175	0.0796562
2.11917	0.0752433
2.12083	0.0799332
2.1225	0.0815663
2.12417	0.0810087
2.12583	0.0809356
2.1275	0.0794257
2.12917	0.0818031
2.13083	0.0777851
2.1325	0.0738802
2.13417	0.0780852
2.13583	0.0754512
2.1375	0.0839227
2.13917	0.0795545
2.14083	0.0823656
2.1425	0.0773827
2.14417	0.0799502
2.14583	0.0796408
2.1475	0.0775842
2.14917	0.0777646
2.15083	0.0796685
2.1525	0.0819014
2.15417	0.0791318
2.15583	0.0797919
2.1575	0.0932564
2.15917	0.0888016
2.16083	0.0872528
2.1625	0.198401
2.16417	1.60449
2.16583	-0.198112
2.1675	-0.198318
2.16917	-0.198157
2.17083	-0.198026
2.1725	-0.198013
2.17417	-0.198108
2.17583	-0.198117
2.1775	-0.198213
2.17917	-0.198115
2.18083	-0.198023
2.1825	-0.198071
2.18417	-0.198165
2.18583	-0.198004
2.1875	-0.198077
2.18917	-0.19819
2.19083	-0.198252
2.1925	-0.197994
2.19417	-0.198158
2.19583	-0.198185
2.1975	-0.198106
2.19917	-0.198057
2.20083	-0.198169
2.2025	-0.198102
2.20417	-0.198201
2.20583	-0.198148
2.2075	-0.198124
2.20917	-0.198144
2.21083	-0.19825
2.2125	-0.198
2.21417	-0.198148
2.21583	-0.19811
2.2175	-0.198154
2.21917	-0.198183
2.22083	-0.198057
2.2225	-0.198033
2.22417	-0.19815
2.22583	-0.198322
2.2275	-0.198155
2.22917	-0.198037
2.23083	-0.198244
2.2325	-0.19816
2.23417	-0.198263
2.23583	-0.198022
2.2375	-0.198157
2.23917	-0.197889
2.24083	-0.198192
2.2425	-0.198111
2.24417	-0.197954
2.24583	-0.198079
2.2475	-0.197968
2.24917	-0.198151
2.25083	-0.197853
2.2525	-0.198144
2.25417	-0.198033
2.25583	-0.198085
2.2575	-0.198131
2.25917	-0.197979
2.26083	-0.198086
2.2625	-0.198176
2.26417	-0.198138
2.26583	-0.1981
2.2675	-0.197889
2.26917	-0.198164
2.27083	-0.198235
2.2725	-0.198009
2.27417	-0.198068
2.27583	-0.198202
2.2775	-0.198168
2.27917	-0.198221
2.28083	-0.19806
2.2825	-0.197996
2.28417	-0.198097
2.28583	-0.198251
2.2875	-0.198052
2.28917	-0.198051
2.29083	-0.198084
2.2925	-0.198089
2.29417	-0.198174
2.29583	-0.198081
2.2975	-0.19811
2.29917	-0.198305
2.30083	-0.198001
2.3025	-0.198239
2.30417	-0.198181
2.30583	-0.198054
2.3075	-0.197932
2.30917	-0.198139
2.31083	-0.198111
2.3125	-0.198286
2.31417	-0.197998
2.31583	-0.198233
2.3175	-0.197927
2.31917	-0.198007
2.32083	-0.198024
2.3225	-0.198033
2.32417	-0.198203
2.32583	-0.198147
2.3275	-0.198189
2.32917	-0.198087
2.33083	-0.19797
2.3325	-0.198133
2.33417	-0.198004
2.33583	-0.197964
2.3375	-0.197919
2.33917	-0.198102
2.34083	-0.197947
2.3425	-0.19826
2.34417	-0.198018
2.34583	-0.198103
2.3475	-0.19809
2.34917	-0.19805
2.35083	-0.1981
2.3525	-0.198121
2.35417	-0.197935
2.35583	-0.198201
2.3575	-0.198133
2.35917	-0.198019
2.36083	-0.198136
2.3625	-0.198027
2.36417	-0.19795
2.36583	-0.198144
2.3675	-0.198146
2.36917	-0.198006
2.37083	-0.198214
2.3725	-0.198125
2.37417	-0.198197
2.37583	-0.198213
2.3775	-0.19798
2.37917	-0.197994
2.38083	-0.198022
2.3825	-0.198122
2.38417	-0.198258
2.38583	-0.197992
2.3875	-0.1983
2.38917	-0.198071
2.39083	-0.198002
2.3925	-0.198142
2.39417	-0.19818
2.39583	-0.198171
2.3975	-0.198007
2.39917	-0.198069
2.40083	-0.19815
2.4025	-0.197992
2.40417	-0.197993
2.40583	-0.198143
2.4075	-0.198076
2.40917	-0.198059
2.41083	-0.198062
2.4125	-0.198181
2.41417	-0.198046
2.41583	-0.198143
2.4175	-0.197951
2.41917	-0.198123
2.42083	-0.198149
2.4225	-0.198109
2.42417	-0.198239
2.42583	-0.198214
2.4275	-0.198275
2.42917	-0.198116
2.43083	-0.198142
2.4325	-0.198051
2.43417	-0.198124
2.43583	-0.198109
2.4375	-0.19798
2.43917	-0.198125
2.44083	-0.198185
2.4425	-0.198001
2.44417	-0.19823
2.44583	-0.198171
2.4475	-0.198141
2.44917	-0.198003
2.45083	-0.197995
2.4525	-0.198119
2.45417	-0.198167
2.45583	-0.198055
2.4575	-0.198119
2.45917	-0.198023
2.46083	-0.198222
2.4625	-0.197969
2.46417	-0.198151
2.46583	-0.198127
2.4675	-0.197986
2.46917	-0.198111
2.47083	-0.19811
2.4725	-0.198075
2.47417	-0.198064
2.47583	-0.198128
2.4775	-0.197948
2.47917	-0.198102
2.48083	-0.198147
2.4825	-0.197991
2.48417	-0.197961
2.48583	-0.198131
2.4875	-0.198149
2.48917	-0.198114
2.49083	-0.197962
2.4925	-0.198226
2.49417	-0.19808
2.49583	-0.198281
2.4975	-0.198258
2.49917	-0.198291
2.50083	-0.198073
2.5025	-0.197993
2.50417	-0.198006
2.50583	-0.198178
2.5075	-0.198209
2.50917	-0.198246
2.51083	0.142059
2.5125	3.26846
2.51417	3.13396
2.51583	3.05013
2.5175	2.95815
2.51917	3.01077
2.52083	3.06492
2.5225	2.95173
2.52417	3.02249
2.52583	3.12613
2.5275	2.91548
2.52917	2.99519
2.53083	3.00469
2.5325	2.93505
2.53417	3.06739
2.53583	2.98073
2.5375	3.05254
2.53917	2.94967
2.54083	2.93501
2.5425	2.85845
2.54417	2.97158
2.54583	2.97275
2.5475	3.03824
2.54917	3.08634
2.55083	2.80503
2.5525	3.31179
2.55417	3.04902
2.55583	2.99099
2.5575	3.10538
2.55917	2.92354
2.56083	2.92127
2.5625	3.0644
2.56417	2.87285
2.56583	3.14982
2.5675	3.08358
2.56917	2.94167
2.57083	2.96423
2.5725	2.96115
2.57417	3.24093
2.57583	2.91067
2.5775	3.00951
2.57917	2.98318
2.58083	3.05074
2.5825	2.96229
2.58417	3.09353
2.58583	3.15136
2.5875	2.81553
2.58917	2.95132
2.59083	3.03835
2.5925	2.9901
2.59417	3.15302
2.59583	2.99037
2.5975	3.04253
2.59917	2.86174
2.60083	2.93511
2.6025	3.03579
2.60417	2.98959
2.60583	3.18552
2.6075	3.04008
2.60917	2.9607
2.61083	3.15935
2.6125	3.08182
2.61417	2.92207
2.61583	3.00076
2.6175	3.02136
2.61917	3.05976
2.62083	3.03481
2.6225	2.98581
2.62417	3.07587
2.62583	3.23116
2.6275	2.98971
2.62917	3.05659
2.63083	3.01327
2.6325	3.22718
2.63417	2.95651
2.63583	3.01136
2.6375	2.95667
2.63917	2.85903
2.64083	2.98761
2.6425	2.96757
2.64417	3.12811
2.64583	3.0125
2.6475	2.95199
2.64917	2.90326
2.65083	3.21552
2.6525	2.91551
2.65417	2.97375
2.65583	2.88207
2.6575	3.02395
2.65917	3.0214
2.66083	2.94993
2.6625	2.99404
2.66417	2.91601
2.66583	3.0079
2.6675	3.03576
2.66917	2.98921
2.67083	2.94315
2.6725	3.05514
2.67417	2.98123
2.67583	2.96715
2.6775	2.86701
2.67917	2.88764
2.68083	3.05891
2.6825	2.9588
2.68417	3.16663
2.68583	2.94665
2.6875	2.89324
2.68917	2.99497
2.69083	3.03806
2.6925	3.03307
2.69417	2.93903
2.69583	2.99051
2.6975	2.96326
2.69917	2.89488
2.70083	2.97369
2.7025	2.888
2.70417	2.88695
2.70583	2.97245
2.7075	3.02883
2.70917	2.87323
2.71083	3.05922
2.7125	3.07612
2.71417	2.97729
2.71583	2.9021
2.7175	3.01283
2.71917	2.88947
2.72083	2.95898
2.7225	2.84802
2.72417	2.92659
2.72583	2.91584
2.7275	3.01058
2.72917	2.97928
2.73083	2.83642
2.7325	3.12641
2.73417	2.83802
2.73583	3.12548
2.7375	2.99813
2.73917	2.96889
2.74083	2.85877
2.7425	2.93109
2.74417	2.92105
2.74583	2.94935
2.7475	2.9777
2.74917	2.93455
2.75083	3.071
2.7525	2.90938
2.75417	2.97165
2.75583	2.99509
2.7575	2.9326
2.75917	2.89764
2.76083	3.12878
2.7625	2.96154
2.76417	3.25772
2.76583	3.06028
2.7675	2.87166
2.76917	2.82704
2.77083	3.09286
2.7725	2.9757
2.77417	2.99263
2.77583	3.00026
2.7775	3.00404
2.77917	2.9176
2.78083	2.89071
2.7825	2.92313
2.78417	2.97233
2.78583	2.99697
2.7875	2.87133
2.78917	3.04795
2.79083	2.94158
2.7925	2.99791
2.79417	3.04917
2.79583	3.0335
2.7975	2.83839
2.79917	3.04536
2.80083	2.97099
2.8025	2.93311
2.80417	2.96933
2.80583	3.16624
2.8075	2.93792
2.80917	2.85073
2.81083	2.97113
2.8125	2.93186
2.81417	2.9051
2.81583	2.88671
2.8175	2.93356
2.81917	2.99866
2.82083	3.0518
2.8225	3.03895
2.82417	2.84184
2.82583	2.90681
2.8275	3.15098
2.82917	2.93008
2.83083	3.00852
2.8325	2.97756
2.83417	3.15713
2.83583	3.1636
2.8375	2.95777
2.83917	2.9135
2.84083	3.00726
2.8425	3.09779
2.84417	3.04769
2.84583	3.0325
2.8475	2.97793
2.84917	3.05681
2.85083	2.9403
2.8525	2.92661
2.85417	2.89324
2.85583	2.93776
2.8575	2.99969
2.85917	3.22896
2.86083	3.084
2.8625	2.94499
2.86417	2.88934
2.86583	2.85316
2.8675	2.80648
2.86917	2.96223
2.87083	2.872
2.8725	2.99175
2.87417	3.06916
2.87583	2.98009
2.8775	2.94181
2.87917	2.90532
2.88083	2.87552
2.8825	3.12464
2.88417	2.95903
2.88583	2.97142
2.8875	3.00242
2.88917	2.9877
2.89083	3.11581
2.8925	3.20737
2.89417	2.89213
2.89583	3.12792
2.8975	2.87311
2.89917	2.9313
2.90083	3.02271
2.9025	2.91078
2.90417	2.88194
2.90583	3.27438
2.9075	2.90365
2.90917	3.05121
2.91083	2.88944
2.9125	2.9313
2.91417	2.9799
2.91583	3.13555
2.9175	2.90249
2.91917	2.98498
2.92083	2.92923
2.9225	2.93124
2.92417	2.94298
2.92583	2.98357
2.9275	3.12323
2.92917	2.98423
2.93083	2.90022
2.9325	3.13012
2.93417	3.20478
2.93583	2.95735
2.9375	3.0178
2.93917	2.95964
2.94083	2.98588
2.9425	2.99405
2.94417	2.87162
2.94583	2.95356
2.9475	3.04884
2.94917	2.89234
2.95083	2.86846
2.9525	3.10826
2.95417	3.02444
2.95583	2.96963
2.9575	2.97562
2.95917	3.01591
2.96083	2.90515
2.9625	2.91493
2.96417	2.8911
2.96583	2.94447
2.9675	2.89888
2.96917	2.97105
2.97083	2.80766
2.9725	2.90601
2.97417	2.89182
2.97583	2.87637
2.9775	3.00622
2.97917	2.93158
2.98083	2.996
2.9825	2.94329
2.98417	2.92002
2.98583	2.87092
2.9875	2.9419
2.98917	2.85283
2.99083	2.90694
2.9925	2.97389
2.99417	2.96336
2.99583	3.14152
2.9975	3.03674
2.99917	3.0483
3.00083	2.95807
3.0025	2.93778
3.00417	2.95418
3.00583	2.85196
3.0075	3.01516
3.00917	2.86054
3.01083	2.99061
3.0125	2.96137
3.01417	2.93338
3.01583	2.95259
3.0175	2.95736
3.01917	3.2144
3.02083	3.02021
3.0225	2.88522
3.02417	2.93831
3.02583	2.93152
3.0275	3.09975
3.02917	3.03961
3.03083	2.9696
3.0325	2.94616
3.03417	2.99797
3.03583	2.91356
3.0375	2.86582
3.03917	3.03372
3.04083	-0.00435407
3.0425	-0.198158
3.04417	-0.198272
3.04583	-0.197936
3.0475	-0.198183
3.04917	-0.198104
3.05083	-0.198088
3.0525	-0.198118
3.05417	-0.198141
3.05583	-0.197879
3.0575	-0.198213
3.05917	-0.198103
3.06083	-0.198077
3.0625	-0.198041
3.06417	-0.198304
3.06583	-0.197961
3.0675	-0.198121
3.06917	-0.198204
3.07083	-0.198189
3.0725	-0.198106
3.07417	-0.198215
3.07583	-0.198071
3.0775	-0.197969
3.07917	-0.198059
3.08083	-0.19807
3.0825	-0.198219
3.08417	-0.19828
3.08583	-0.198038
3.0875	-0.198102
3.08917	-0.198187
3.09083	-0.198074
3.0925	-0.1981
3.09417	-0.198157
3.09583	-0.19815
3.0975	-0.198018
3.09917	-0.198068
3.10083	-0.198094
3.1025	-0.198038
3.10417	-0.198279
3.10583	-0.198169
3.1075	-0.198179
3.10917	-0.198235
3.11083	-0.198162
3.1125	-0.198133
3.11417	-0.198298
3.11583	-0.19817
3.1175	-0.198146
3.11917	-0.198273
3.12083	-0.198049
3.1225	-0.198038
3.12417	-0.1983
3.12583	-0.198128
3.1275	-0.197948
3.12917	-0.198172
3.13083	-0.198142
3.1325	-0.198153
3.13417	-0.198113
3.13583	-0.198057
3.1375	-0.198127
3.13917	-0.198177
3.14083	-0.198088
3.1425	-0.198036
3.14417	-0.197904
3.14583	-0.198084
3.1475	-0.198148
3.14917	-0.198027
3.15083	-0.198039
3.1525	-0.198163
3.15417	-0.198243
3.15583	-0.19823
3.1575	-0.19818
3.15917	-0.198043
3.16083	-0.198028
3.1625	-0.198204
3.16417	-0.198161
3.16583	-0.198068
3.1675	-0.198061
3.16917	-0.198148
3.17083	-0.197982
3.1725	-0.198073
3.17417	-0.198051
3.17583	-0.198061
3.1775	-0.197989
3.17917	-0.19805
3.18083	-0.197878
3.1825	-0.198105
3.18417	-0.19793
3.18583	-0.197954
3.1875	-0.198139
3.18917	-0.198291
3.19083	-0.198109
3.1925	-0.197941
3.19417	-0.198177
3.19583	-0.198115
3.1975	-0.198112
3.19917	-0.198118
3.20083	-0.198106
3.2025	-0.198091
3.20417	-0.198147
3.20583	-0.198058
3.2075	-0.198098
3.20917	-0.19809
3.21083	-0.198007
3.2125	-0.197994
3.21417	-0.198174
3.21583	-0.198128
3.2175	-0.198083
3.21917	-0.197999
3.22083	-0.198229
3.2225	-0.198208
3.22417	-0.1983
3.22583	-0.198185
3.2275	-0.198151
3.22917	-0.0730609
3.23083	3.7422
3.2325	10
3.23417	3.93059
3.23583	3.43157
3.2375	10
3.23917	4.1897
3.24083	4.08169
3.2425	10
3.24417	3.94811
3.24583	3.99509
3.2475	3.19548
3.24917	3.49247
3.25083	10
3.2525	10
3.25417	3.75624
3.25583	3.62735
3.2575	3.90862
3.25917	4.03025
3.26083	3.26088
3.2625	3.86017
3.26417	10
3.26583	3.60573
3.2675	4.67115
3.26917	10
3.27083	10
3.2725	10
3.27417	5.00452
3.27583	3.81742
3.2775	3.58294
3.27917	3.45681
3.28083	3.90715
3.2825	10
3.28417	3.63794
3.28583	10
3.2875	4.12514
3.28917	3.70192
3.29083	3.91556
3.2925	3.93637
3.29417	3.60354
3.29583	10
3.2975	3.89269
3.29917	10
3.30083	3.50581
3.3025	10
3.30417	10
3.30583	10
3.3075	3.43299
3.30917	3.54679
3.31083	10
3.3125	10
3.31417	3.64745
3.31583	4.99186
3.3175	3.42401
3.31917	4.13411
3.32083	4.30578
3.3225	10
3.32417	3.83381
3.32583	3.5351
3.3275	10
3.32917	4.24718
3.33083	3.51324
[truncated: 9,308 more rows]

## Sheet: SI Fig. 4D
data also shown in Fig. 5C
	µM lactyl-CoA formed from 1.5 mM 3-hydroxypropionyl-CoA
time [min]	Wild type
0	0	0	0
0.1667	0	0	2.3473
1	3.1409	3.3183	4.6135
5	7.4353	6.1715	7.9916
10	9.4457	7.4607	9.9528
20	11.0875	10.7306	11.1224
30	12.2857	12.3777	13.3129
60	11.7071	13.044	10.5973
Sample							lactyl-CoA Results			Lcm variant	Time [min]
		Name	Data File	Type	Level	Acq. Date-Time	RT	Final Conc.	Accuracy
	!	H2O_Blank	H2O_Blank_01.d	Sample		11/20/2023 11:51	6.509	0
!	!	SST	SST_01.d	Sample		11/20/2023 12:06	6.822	0
!	!	SST	SST_02.d	Sample		11/20/2023 12:50	6.575	0
!	!	H2O_Blank	H2O_Blank_02.d	Sample		11/20/2023 13:06	6.592	0
!	!	H2O_Blank	H2O_Blank_02_.d	Sample		11/20/2023 14:44	6.575	0
	!	20231120_CoA_Std_1	20231120_CoA_Std_1.d	Cal	1	11/20/2023 15:30	6.74	0	0
	!	20231120_CoA_Std_2	20231120_CoA_Std_2.d	Cal	2	11/20/2023 15:46	6.674	0	0
	!	20231120_CoA_Std_3	20231120_CoA_Std_3.d	Cal	3	11/20/2023 16:01	6.658	0	0
!	!	20231120_CoA_Std_4	20231120_CoA_Std_4.d	Cal	4	11/20/2023 16:17	6.674	0.0754	15.1
!	!	20231120_CoA_Std_5	20231120_CoA_Std_5.d	Cal	5	11/20/2023 16:32	6.674	0.5742	57.4
!	!	20231120_CoA_Std_6	20231120_CoA_Std_6.d	Cal	6	11/20/2023 16:48	6.658	4.985	99.7
	!	20231120_CoA_Std_7	20231120_CoA_Std_7.d	Cal	7	11/20/2023 17:03	6.658	10.2781	102.8
	!	20231120_CoA_Std_8	20231120_CoA_Std_8.d	Cal	8	11/20/2023 17:19	6.608	53.8379	107.7
	!	20231120_CoA_Std_9	20231120_CoA_Std_9.d	Cal	9	11/20/2023 17:34	6.592	98.0611	98.1
!	!	H2O_Blank	H2O_Blank_03.d	Sample		11/20/2023 17:49	6.723	0
!	!	20231120_CoAs_PW_1	20231120_CoAs_PW_01.d	Sample		11/20/2023 18:05		0		Wild type	0.1667
!	!	20231120_CoAs_PW_2	20231120_CoAs_PW_02.d	Sample		11/20/2023 18:20		0
!	!	20231120_CoAs_PW_3	20231120_CoAs_PW_03.d	Sample		11/20/2023 18:36	6.608	2.3473
	!	20231120_CoAs_PW_13	20231120_CoAs_PW_13.d	Sample		11/20/2023 21:10	6.641	3.1409		Wild type	1
	!	20231120_CoAs_PW_14	20231120_CoAs_PW_14.d	Sample		11/20/2023 21:26	6.641	3.3183
	!	20231120_CoAs_PW_15	20231120_CoAs_PW_15.d	Sample		11/20/2023 21:41	6.625	4.6135
	!	20231120_CoAs_PW_25	20231120_CoAs_PW_25.d	Sample		11/21/2023 0:16	6.641	7.4353		Wild type	5
	!	20231120_CoAs_PW_26	20231120_CoAs_PW_26.d	Sample		11/21/2023 0:31	6.641	6.1715
	!	20231120_CoAs_PW_27	20231120_CoAs_PW_27.d	Sample		11/21/2023 0:47	6.641	7.9916
	!	20231120_CoAs_PW_37	20231120_CoAs_PW_37.d	Sample		11/21/2023 3:21	6.658	9.4457		Wild type	10
	!	20231120_CoAs_PW_38	20231120_CoAs_PW_38.d	Sample		11/21/2023 3:37	6.658	7.4607
	!	20231120_CoAs_PW_39	20231120_CoAs_PW_39.d	Sample		11/21/2023 3:52	6.658	9.9528
!	!	20231120_CoAs_PW_49	20231120_CoAs_PW_49.d	Sample		11/21/2023 6:27	6.658	11.0875		Wild type	20
!	!	20231120_CoAs_PW_50	20231120_CoAs_PW_50.d	Sample		11/21/2023 6:42	6.658	10.7306
!	!	20231120_CoAs_PW_51	20231120_CoAs_PW_51.d	Sample		11/21/2023 6:58	6.658	11.1224
	!	20231120_CoAs_PW_61	20231120_CoAs_PW_61.d	Sample		11/21/2023 9:32	6.658	12.2857		Wild type	30
	!	20231120_CoAs_PW_62	20231120_CoAs_PW_62.d	Sample		11/21/2023 9:48	6.641	12.3777
!	!	20231120_CoAs_PW_63	20231120_CoAs_PW_63.d	Sample		11/21/2023 10:03	6.641	13.3129
!	!	20231120_CoAs_PW_73	20231120_CoAs_PW_73.d	Sample		11/21/2023 12:38	6.641	11.7071		Wild type	60
!	!	20231120_CoAs_PW_74	20231120_CoAs_PW_74.d	Sample		11/21/2023 12:54	6.641	13.044
	!	20231120_CoAs_PW_75	20231120_CoAs_PW_75.d	Sample		3/20/2005 21:30	6.625	10.5973

## Sheet: SI Fig. 4E
Time	counts [10 µM Lac-CoA]		Time	counts [10 µM 3-HP-CoA]		Time	counts [10 µM lactyl-CoA + 10 µM 3-HP-CoA]
0	307.2		0	315.62		0	309.4
0.017	308.96		0.017	311.54		0.017	307.2
0.033	309.18		0.033	310.66		0.033	307.08
0.05	309.34		0.05	311.64		0.05	309.34
0.066	309.92		0.066	313.34		0.066	311.44
0.082	309.84		0.082	310.54		0.082	313.22
0.099	312.08		0.099	311.26		0.099	312.04
0.115	313.68		0.115	310.58		0.115	309.78
0.132	314.5		0.132	309.06		0.132	309.02
0.148	311.64		0.148	304.7		0.148	311
0.165	309.92		0.165	306		0.165	311.4
0.181	308.58		0.181	308.24		0.181	310.66
0.198	308.16		0.198	308.48		0.198	308.04
0.214	308.36		0.214	309.36		0.214	308.96
0.231	309.26		0.231	309.82		0.231	310.06
0.247	309.58		0.247	308.72		0.247	315.56
0.264	309.46		0.264	306.46		0.264	314.18
0.28	310.94		0.28	306.36		0.28	311.8
0.296	311		0.296	310.24		0.296	306.56
0.313	312.4		0.313	311.56		0.313	306.32
0.329	310.26		0.329	312.52		0.329	306.1
0.346	313.52		0.346	312.46		0.346	307.34
0.362	312.84		0.362	310.9		0.362	308.2
0.379	311.36		0.379	307.8		0.379	307.44
0.395	307.3		0.395	310.48		0.395	309.94
0.412	305.52		0.412	314.18		0.412	312.08
0.428	307.04		0.428	315.04		0.428	313.26
0.445	307		0.445	312.6		0.445	310.3
0.461	308.34		0.461	311.42		0.461	308.9
0.478	310.1		0.478	313.58		0.478	307.34
0.494	310.5		0.494	309.66		0.494	307.48
0.511	310.56		0.511	306.86		0.511	309.24
0.527	309.74		0.527	303.9		0.527	309.98
0.543	310.34		0.543	305.74		0.543	309.42
0.56	307.58		0.56	307.02		0.56	306.88
0.576	306.76		0.576	307.18		0.576	305.94
0.593	310.26		0.593	307.1		0.593	306.94
0.609	312.66		0.609	311.04		0.609	307.68
0.626	314.14		0.626	312.04		0.626	309.28
0.642	311.22		0.642	311.48		0.642	306.98
0.659	315.36		0.659	308.4		0.659	308.6
0.675	311.7		0.675	308.42		0.675	307.48
0.692	312		0.692	307.58		0.692	308.94
0.708	308.74		0.708	306.7		0.708	310.02
0.725	311.52		0.725	306.4		0.725	314.62
0.741	311.44		0.741	307.72		0.741	315.54
0.758	309.3		0.758	309.44		0.758	311.98
0.774	309.48		0.774	309.18		0.774	306.96
0.79	311.04		0.79	307.88		0.79	306.72
0.807	315.32		0.807	303.7		0.807	306.36
0.823	314.06		0.823	303.46		0.823	308.36
0.84	311.68		0.84	306.36		0.84	309.48
0.856	311.96		0.856	314.22		0.856	311.34
0.873	313		0.873	314.8		0.873	309.6
0.889	311		0.889	310.66		0.889	311.16
0.906	306.64		0.906	305.44		0.906	311.24
0.922	305.78		0.922	305.56		0.922	313.32
0.939	308.22		0.939	307.02		0.939	310.02
0.955	308.94		0.955	310.6		0.955	311.84
0.972	310.26		0.972	314.2		0.972	311.74
0.988	308.84		0.988	315.48		0.988	311.98
1.004	309.66		1.004	315.8		1.004	311.6
1.021	309.18		1.021	316.14		1.021	310
1.037	310.56		1.037	314.62		1.037	309.72
1.054	312.48		1.054	312.74		1.054	305.3
1.07	311.06		1.07	310.86		1.07	305.84
1.087	310.68		1.087	311.12		1.087	307.18
1.103	307.48		1.103	310.22		1.103	310.68
1.12	311.64		1.12	313.6		1.12	308.94
1.136	313.02		1.136	312.94		1.136	308.68
1.153	314.8		1.153	312.42		1.153	306.3
1.169	311.2		1.169	309.82		1.169	309.32
1.186	309.74		1.186	310.42		1.186	309.68
1.202	308.3		1.202	311.64		1.202	311.38
1.219	306.84		1.219	312.2		1.219	309.34
1.235	306.12		1.235	312.1		1.235	311.26
1.251	305.08		1.251	309.54		1.251	311.32
1.268	306.38		1.268	312.04		1.268	310.94
1.284	307.88		1.284	311.24		1.284	311.2
1.301	312.08		1.301	311.44		1.301	309.26
1.317	312.8		1.317	311.82		1.317	308.58
1.334	310.32		1.334	314.14		1.334	307.12
1.35	307.86		1.35	315.64		1.35	310.3
1.367	307.66		1.367	313.66		1.367	313.36
1.383	309.38		1.383	314.06		1.383	314.18
1.4	310.36		1.4	313.54		1.4	313.94
1.416	310.06		1.416	316.78		1.416	310.28
1.433	309.12		1.433	317.66		1.433	308.96
1.449	309.26		1.449	314.4		1.449	308.16
1.466	310.14		1.466	308.08		1.466	308.56
1.482	310.64		1.482	309.86		1.482	310.22
1.498	311.86		1.498	311.38		1.498	308.88
1.515	313.86		1.515	313.72		1.515	310.58
1.531	313.32		1.531	313.04		1.531	310.74
1.548	310.8		1.548	312.4		1.548	312.62
1.564	309.06		1.564	309.76		1.564	309.88
1.581	311.1		1.581	308.22		1.581	309.3
1.597	312		1.597	311.3		1.597	307.72
1.614	313.88		1.614	315.74		1.614	308.8
1.63	313.18		1.63	314.02		1.63	305.8
1.647	313.94		1.647	314.32		1.647	307.18
1.663	311.76		1.663	313.82		1.663	307.8
1.68	309.6		1.68	314.68		1.68	309.72
1.696	309.04		1.696	310.86		1.696	309.44
1.712	309.8		1.712	308.34		1.712	307.22
1.729	313.06		1.729	311.86		1.729	309.68
1.745	312.48		1.745	313.24		1.745	311.2
1.762	314.2		1.762	314		1.762	311.44
1.778	314.7		1.778	311.52		1.778	307
1.795	318.14		1.795	312.22		1.795	304.82
1.811	318.12		1.811	310.64		1.811	305.22
1.828	316.06		1.828	313.1		1.828	308.4
1.844	314.46		1.844	314.2		1.844	310.88
1.861	311.18		1.861	314.88		1.861	313.64
1.877	310.66		1.877	309.08		1.877	313.48
1.894	307.76		1.894	308.34		1.894	312.7
1.91	309.36		1.91	311.78		1.91	312.28
1.927	310.6		1.927	887.36		1.927	538.4
1.943	312.34		1.943	2863.06		1.943	1701.56
1.959	313.98		1.959	5693.46		1.959	3612.82
1.976	314.12		1.976	7713.08		1.976	5356.44
1.992	314.24		1.992	7747.32		1.992	5833.44
2.009	313.16		2.009	6578.24		2.009	5383.28
2.025	313.62		2.025	5482.54		2.025	4700.58
2.042	318.62		2.042	4923.08		2.042	4268.6
2.058	319.7		2.058	4594.16		2.058	4011.56
2.075	318.74		2.075	4143.26		2.075	3656.74
2.091	321.02		2.091	3566.18		2.091	3145.72
2.108	321.98		2.108	3067.5		2.108	2599.26
2.124	321.68		2.124	2720.2		2.124	2209.68
2.141	317.14		2.141	2460.86		2.141	1991.76
2.157	318.36		2.157	2207.98		2.157	1852.8
2.174	318.76		2.174	2004.3		2.174	1747.34
2.19	317.68		2.19	1860.98		2.19	1598.04
2.206	315.96		2.206	1681.42		2.206	1419.1
2.223	313.92		2.223	1414.66		2.223	1203.94
2.239	314.42		2.239	1122		2.239	984.44
2.256	312.94		2.256	892.86		2.256	816.74
2.272	312.2		2.272	693.52		2.272	671.4
2.289	308.42		2.289	554.94		2.289	553.96
2.305	309.8		2.305	466.18		2.305	460.9
2.322	310.74		2.322	415.32		2.322	420.7
2.338	315.5		2.338	384.66		2.338	388.58
2.355	312.56		2.355	364.74		2.355	365.82
2.371	308.92		2.371	356.9		2.371	352.22
2.388	306.16		2.388	343.62		2.388	346.34
2.404	308.76		2.404	337.6		2.404	338.24
2.42	308.7		2.42	331.04		2.42	331.66
2.437	306.98		2.437	334.92		2.437	325.58
2.453	306.6		2.453	334.02		2.453	324.6
2.47	306.26		2.47	334.3		2.47	321.32
2.486	305.82		2.486	329.24		2.486	325.52
2.503	307.98		2.503	331.8		2.503	325.56
2.519	311.04		2.519	329.1		2.519	324.78
2.536	310.6		2.536	328.74		2.536	319.38
2.552	309.48		2.552	324.12		2.552	317.76
2.569	306.42		2.569	322.46		2.569	319.82
2.585	308.08		2.585	319.8		2.585	324.34
2.602	307.44		2.602	322.02		2.602	328.08
2.618	309.52		2.618	324.4		2.618	329.8
2.635	308.12		2.635	325.94		2.635	326.66
2.651	308.94		2.651	321.08		2.651	323.76
2.667	307.96		2.667	318.48		2.667	319.2
2.684	307.74		2.684	318.64		2.684	321.9
2.7	306.7		2.7	321.46		2.7	324.42
2.717	308.76		2.717	318.38		2.717	326.78
2.733	309.92		2.733	316.08		2.733	321.2
2.75	308.5		2.75	316.3		2.75	319.32
2.766	306.84		2.766	317.8		2.766	320.34
2.783	307.4		2.783	317.2		2.783	320.86
2.799	310.5		2.799	312.68		2.799	318.9
2.816	310.98		2.816	311.88		2.816	320.72
2.832	308.6		2.832	313.18		2.832	320.48
2.849	306.94		2.849	316.46		2.849	317.26
2.865	309.72		2.865	320.16		2.865	315.34
2.882	311.46		2.882	317.88		2.882	317.08
2.898	310.48		2.898	316.66		2.898	315.7
2.914	307.92		2.914	314.12		2.914	314.08
2.931	308.6		2.931	316.84		2.931	314.58
2.947	309.3		2.947	319.18		2.947	314.98
2.964	308.3		2.964	319.9		2.964	316.56
2.98	309.58		2.98	321.4		2.98	320.94
2.997	310.44		2.997	319.92		2.997	320.18
3.013	311.12		3.013	319.52		3.013	315.36
3.03	310.3		3.03	318.38		3.03	312.46
3.046	312.62		3.046	321		3.046	314.1
3.063	314.72		3.063	320.56		3.063	316.34
3.079	313.36		3.079	317.8		3.079	316.88
3.096	312.36		3.096	315.68		3.096	318.94
3.112	312.4		3.112	313.52		3.112	318.36
3.128	313.92		3.128	315.54		3.128	318.44
3.145	313.2		3.145	318.1		3.145	320.28
3.161	312.2		3.161	321.54		3.161	319.66
3.178	311.68		3.178	319.16		3.178	318.76
3.194	309.82		3.194	315.4		3.194	317.36
3.211	307.9		3.211	316.56		3.211	318.42
3.227	307.08		3.227	317.38		3.227	319.72
3.244	311.96		3.244	319.42		3.244	320.48
3.26	314.64		3.26	317.72		3.26	321.58
3.277	312.96		3.277	319.68		3.277	323.38
3.293	309.14		3.293	321.4		3.293	318.36
3.31	311		3.31	322.42		3.31	316.88
3.326	312.68		3.326	321.44		3.326	313.52
3.343	312.8		3.343	319.74		3.343	317.98
3.359	309.98		3.359	319.92		3.359	320.68
3.375	312.22		3.375	319.74		3.375	321.72
3.392	311.86		3.392	317.22		3.392	317.94
3.408	313.8		3.408	315.12		3.408	315.22
3.425	313.1		3.425	314.76		3.425	315.3
3.441	312.52		3.441	320.18		3.441	319.38
3.458	311.48		3.458	321.02		3.458	321.66
3.474	314.18		3.474	319.64		3.474	322.3
3.491	316.3		3.491	314.82		3.491	318.24
3.507	316.88		3.507	313.66		3.507	316.84
3.524	318.02		3.524	315.26		3.524	316.72
3.54	319.46		3.54	317.46		3.54	319.62
3.557	317.12		3.557	316.62		3.557	318.08
3.573	312.84		3.573	315.12		3.573	319.08
3.59	311.06		3.59	315.14		3.59	315.72
3.606	312.34		3.606	317.78		3.606	315.6
3.622	310.56		3.622	318.44		3.622	313.82
3.639	309.96		3.639	316.8		3.639	312.54
3.655	310.72		3.655	315.56		3.655	310.84
3.672	312.36		3.672	317		3.672	315.48
3.688	313.16		3.688	320.68		3.688	316.66
3.705	311.12		3.705	319.6		3.705	320.46
3.721	310.64		3.721	315.74		3.721	318.12
3.738	308.26		3.738	312.6		3.738	318.84
3.754	309.84		3.754	316.44		3.754	320.42
3.771	311.28		3.771	318.38		3.771	323.08
3.787	312.14		3.787	319.38		3.787	321.16
3.804	311.44		3.804	317.52		3.804	313.3
3.82	311.5		3.82	318.78		3.82	314.36
3.836	310.54		3.836	328.48		3.836	324.76
3.853	311.84		3.853	349.92		3.853	342.56
3.869	313.22		3.869	388.56		3.869	373.52
3.886	316.86		3.886	457.56		3.886	418.02
3.902	315.5		3.902	529.5		3.902	458.88
3.919	314.78		3.919	581.82		3.919	500.42
3.935	315.2		3.935	613.52		3.935	537.38
3.952	312.54		3.952	630.12		3.952	551.66
3.968	310.42		3.968	606.72		3.968	534.58
3.985	310.92		3.985	565.16		3.985	504.62
4.001	315.8		4.001	516.74		4.001	478.68
4.018	315.78		4.018	483.66		4.018	455.44
4.034	314.32		4.034	441.46		4.034	434.14
4.051	314.58		4.051	416.08		4.051	417.42
4.067	314.18		4.067	405.16		4.067	391.74
4.083	313.82		4.083	386.76		4.083	364.16
4.1	313.64		4.1	369.7		4.1	349.18
4.116	315.54		4.116	349.36		4.116	340.5
4.133	313.98		4.133	340.84		4.133	335.84
4.149	310.6		4.149	330.82		4.149	327.98
4.166	312.52		4.166	331.34		4.166	328.18
4.182	312.7		4.182	326.68		4.182	326.4
4.199	316.7		4.199	325.44		4.199	330.18
4.215	315.58		4.215	321.06		4.215	334.36
4.232	319.54		4.232	322.46		4.232	339.5
4.248	323.3		4.248	319.24		4.248	340.78
4.265	328.12		4.265	317.06		4.265	340.18
4.281	333.96		4.281	319.32		4.281	355.18
4.298	334.76		4.298	318.86		4.298	367.48
4.314	337.58		4.314	319.96		4.314	373.9
4.33	342.18		4.33	320.46		4.33	360.38
4.347	346.08		4.347	322.18		4.347	352.02
4.363	342.68		4.363	319.12		4.363	347.26
4.38	338.78		4.38	317.36		4.38	344.62
4.396	337.24		4.396	317.3		4.396	343.56
4.413	336.34		4.413	315.68		4.413	337.8
4.429	332.44		4.429	314.3		4.429	333.88
4.446	330.74		4.446	314.76		4.446	330.08
4.462	332.52		4.462	315.5		4.462	330.52
4.479	331.76		4.479	313.1		4.479	327.32
4.495	325.3		4.495	310.66		4.495	328.86
4.512	324.2		4.512	313.96		4.512	334.54
4.528	325.04		4.528	314.02		4.528	335.1
4.544	328.92		4.544	314.62		4.544	336.12
4.561	327.12		4.561	312.66		4.561	334.24
4.577	325.48		4.577	315.56		4.577	334.82
4.594	326.78		4.594	321.88		4.594	337.54
4.61	326.84		4.61	330.34		4.61	353.64
4.627	329.06		4.627	344.4		4.627	374.92
4.643	326.68		4.643	352.82		4.643	385.46
4.66	327.36		4.66	368.82		4.66	397.98
4.676	322.66		4.676	378.38		4.676	399.88
4.693	324.52		4.693	385.88		4.693	404.14
4.709	325.28		4.709	378.32		4.709	392.52
4.726	326.98		4.726	368.02		4.726	382.48
4.742	327.88		4.742	355.28		4.742	365.74
4.759	327.4		4.759	349.12		4.759	357.6
4.775	332.14		4.775	342.88		4.775	349.72
4.791	329.16		4.791	338.84		4.791	344.88
4.808	329.44		4.808	332.54		4.808	344.22
4.824	325.94		4.824	326.98		4.824	341.6
4.841	323.96		4.841	319.3		4.841	342.04
4.857	320.88		4.857	316.58		4.857	338.78
4.874	324.84		4.874	322.92		4.874	340.78
4.89	323.44		4.89	330.86		4.89	338.92
4.907	325.16		4.907	331.2		4.907	340.28
4.923	322.34		4.923	332.88		4.923	340.64
4.94	323.7		4.94	334.34		4.94	342.74
4.956	322.18		4.956	338.04		4.956	350.68
4.973	325.66		4.973	339.52		4.973	360.36
4.989	327.98		4.989	346.06		4.989	366.22
5.006	327.28		5.006	345.32		5.006	362.86
5.022	325.38		5.022	342.58		5.022	362.14
5.038	328.22		5.038	335.98		5.038	356.6
5.055	329.76		5.055	336.48		5.055	347.72
5.071	323.5		5.071	331.78		5.071	339.94
5.088	321.94		5.088	324.1		5.088	340.54
5.104	325.04		5.104	321		5.104	338.52
5.121	329.22		5.121	322.68		5.121	337.58
5.137	329.3		5.137	325.42		5.137	334.28
5.154	329.48		5.154	325.66		5.154	341.9
5.17	330.46		5.17	325.84		5.17	340.56
5.187	334.94		5.187	324.04		5.187	342.94
5.203	334.72		5.203	318.18		5.203	342.28
5.22	331.4		5.22	317.74		5.22	342.74
5.236	323.1		5.236	326.78		5.236	341.44
5.252	320.98		5.252	336.28		5.252	346.76
5.269	327.08		5.269	372.74		5.269	393.5
5.285	331.26		5.285	534.06		5.285	589.18
5.302	330.88		5.302	1132.56		5.302	1232.24
5.318	327		5.318	3238.92		5.318	3502.42
5.335	326.54		5.335	9540.14		5.335	10036.1
5.351	328.78		5.351	25776.1		5.351	25106.3
5.368	337.7		5.368	58162.8		5.368	54091.5
5.384	348.08		5.384	112091		5.384	100388
5.401	356.18		5.401	184906		5.401	163422
5.417	354.04		5.417	267220		5.417	228315
5.434	355.76		5.434	338116		5.434	282920
5.45	364.1		5.45	391734		5.45	323710
5.467	373.52		5.467	423200		5.467	341891
5.483	374.26		5.483	430372		5.483	338348
5.499	365		5.499	407877		5.499	308981
5.516	359.96		5.516	367180		5.516	272064
5.532	360.38		5.532	319131		5.532	227550
5.549	358.1		5.549	267925		5.549	187014
5.565	350.26		5.565	213714		5.565	147690
5.582	336.9		5.582	165619		5.582	114676
5.598	335.4		5.598	126191		5.598	86098.9
5.615	337.2		5.615	97064.4		5.615	65259.3
5.631	346.5		5.631	73704.2		5.631	49805.7
5.648	339.32		5.648	56586.4		5.648	37820.2
5.664	332.8		5.664	42724.5		5.664	28825.7
5.681	328.82		5.681	32632.8		5.681	22080.2
5.697	331.26		5.697	24982.9		5.697	17155.6
5.714	333.64		5.714	19611.5		5.714	13558.4
5.73	340.18		5.73	15919		5.73	10625.1
5.746	380.24		5.746	12808.7		5.746	9124.3
5.763	527.52		5.763	10364.6		5.763	8915.94
5.779	1062.06		5.779	8325.74		5.779	11707.1
5.796	2670.9		5.796	7021.08		5.796	20658.7
5.812	7285.12		5.812	5977.1		5.812	42072.2
5.829	18342.4		5.829	5152.22		5.829	83588.8
5.845	40767		5.845	4500.7		5.845	151322
5.862	79386.8		5.862	3902.56		5.862	237277
5.878	133628		5.878	3376.64		5.878	325711
5.895	200846		5.895	2934.12		5.895	399820
5.911	262953		5.911	2622.1		5.911	455570
5.928	316315		5.928	2405.12		5.928	487709
5.944	349368		5.944	2236.38		5.944	491635
5.96	371433		5.96	2107.92		5.96	465756
5.977	364219		5.977	1941.48		5.977	422312
5.993	338597		5.993	1795.56		5.993	364442
6.01	294137		6.01	1692.36		6.01	303429
6.026	249381		6.026	1587.5		6.026	246028
6.043	201537		6.043	1477.04		6.043	200190
6.059	161272		6.059	1377.12		6.059	160623
6.076	126473		6.076	1343.2		6.076	124766
6.092	99677.9		6.092	1294.4		6.092	96551.6
6.109	75679		6.109	1239.58		6.109	74033.2
6.125	57913.5		6.125	1185.28		6.125	56821.2
6.142	44429.5		6.142	1132.74		6.142	42996.2
6.158	34787		6.158	1076.36		6.158	33327.9
6.175	26924.3		6.175	1017.5		6.175	26403.8
6.191	20709.9		6.191	994		6.191	21297.5
6.207	16053.4		6.207	984.36		6.207	17579.1
6.224	13092.6		6.224	944.5		6.224	14289
6.24	10616.7		6.24	893.06		6.24	11884.8
6.257	8748.7		6.257	834.04		6.257	9911.58
6.273	7156.32		6.273	805.06		6.273	8307.84
6.29	5945.52		6.29	798.62		6.29	7001
6.306	5068.76		6.306	768.8		6.306	5997.48
6.323	4258.02		6.323	724.5		6.323	5232.08
6.339	3654.44		6.339	696.84		6.339	4594
6.356	3176.74		6.356	779.04		6.356	4102.9
6.372	2881.08		6.372	1025.32		6.372	4006.6
6.389	2587.84		6.389	1641.86		6.389	4399.92
6.405	2316.66		6.405	3046.64		6.405	5623.18
6.422	2083.24		6.422	5762.64		6.422	8052.9
6.438	1901.12		6.438	10665.6		6.438	12598.7
6.454	1754.74		6.454	17381.6		6.454	19002.2
6.471	1632.86		6.471	27056.1		6.471	27279
6.487	1559.36		6.487	38339.8		6.487	35761.4
6.504	1448.92		6.504	50502.8		6.504	43765.3
6.52	1382.32		6.52	60104.1		6.52	49625.7
6.537	1313.88		6.537	66737.4		6.537	52799.6
6.553	1265.68		6.553	69957.2		6.553	53928.3
6.57	1186.96		6.57	69575.9		6.57	52489.1
6.586	1107.66		6.586	65410		6.586	48590.7
6.603	1057.82		6.603	58401.2		6.603	42494.6
6.619	1032.78		6.619	50595.8		6.619	36227.3
6.636	1000.56		6.636	42420.7		6.636	30583.8
6.652	945.98		6.652	35111.9		6.652	25308.1
6.668	884.26		6.668	27982.4		6.668	20659.4
6.685	840.56		6.685	22434.1		6.685	16597.6
6.701	821.04		6.701	17413.8		6.701	13278.9
6.718	821.18		6.718	13799.7		6.718	10638.9
6.734	800.04		6.734	10707		6.734	8533.74
6.751	763.66		6.751	8505.44		6.751	6910.22
6.767	718.16		6.767	6828.28		6.767	5508.12
6.784	678.1		6.784	5490		6.784	4571.26
6.8	651.04		6.8	4385.66		6.8	3798.46
6.817	634.96		6.817	3555.1		6.817	3185.46
6.833	629.22		6.833	2921.08		6.833	2625.48
6.85	604.02		6.85	2454.86		6.85	2247.06
6.866	584.18		6.866	2131.9		6.866	1963.18
6.883	574.14		6.883	1855.74		6.883	1794.68
6.899	582.76		6.899	1611.4		6.899	1715.8
6.915	599.64		6.915	1399.84		6.915	1828.56
6.932	664.64		6.932	1251.28		6.932	2154.8
6.948	803.36		6.948	1125.06		6.948	2887.8
6.965	1196.46		6.965	1015.28		6.965	4398.56
6.981	1954.9		6.981	920.42		6.981	7104.72
6.998	3282.86		6.998	861.74		6.998	10898
7.014	5450.94		7.014	818.56		7.014	15952.5
7.031	8552.86		7.031	784.26		7.031	21827.2
7.047	12489.9		7.047	753.4		7.047	28393.2
7.064	17104.9		7.064	717.5		7.064	34431.2
7.08	21931.9		7.08	683.86		7.08	38741.5
7.097	26338.7		7.097	647.96		7.097	40952.6
7.113	28884.2		7.113	625.12		7.113	40905.3
7.13	30380.7		7.13	625.72		7.13	39548.8
7.146	29987.6		7.146	627.54		7.146	36598.8
7.162	28642		7.162	615.04		7.162	33013.4
7.179	25767.3		7.179	581.84		7.179	28769.9
7.195	22805.2		7.195	559.38		7.195	24009.1
7.212	19564.5		7.212	540.28		7.212	19496.2
7.228	16511		7.228	519.48		7.228	15803.9
7.245	13786.2		7.245	504.5		7.245	13070.9
7.261	11345.1		7.261	513.56		7.261	10696.6
7.278	9190.64		7.278	509.5		7.278	8509.74
7.294	7312.96		7.294	492.22		7.294	6887.48
7.311	5940.14		7.311	467.06		7.311	5459.6
7.327	4771.94		7.327	458.16		7.327	4465.12
7.344	3932.3		7.344	455.34		7.344	3680.6
7.36	3280.02		7.36	452.56		7.36	3080.58
7.376	2704.22		7.376	458.36		7.376	2614.74
7.393	2210.5		7.393	456.64		7.393	2203.36
7.409	1808.86		7.409	453.8		7.409	1940.94
7.426	1579.74		7.426	438.74		7.426	1692.92
7.442	1357.7		7.442	437.22		7.442	1513.98
7.459	1204.96		7.459	431.78		7.459	1340.38
7.475	1061.08		7.475	425.8		7.475	1198.56
7.492	944.58		7.492	406.56		7.492	1097.22
7.508	840.76		7.508	394.44		7.508	1006.18
7.525	773.48		7.525	391.68		7.525	929.78
7.541	712.9		7.541	397.26		7.541	863.92
7.558	666.98		7.558	401.6		7.558	815.42
7.574	639.32		7.574	393.68		7.574	763.54
7.591	614.9		7.591	388.52		7.591	725.92
7.607	590.32		7.607	384.1		7.607	696.08
7.623	574.2		7.623	395.64		7.623	661.88
7.64	560.32		7.64	394.3		7.64	627.48
7.656	553.18		7.656	391.86		7.656	602.18
7.673	531.72		7.673	385.38		7.673	589.78
7.689	503.18		7.689	387.18		7.689	571.06
7.706	472.32		7.706	380.72		7.706	573.5
7.722	457.92		7.722	370.72		7.722	577.38
7.739	453.22		7.739	369.22		7.739	578.52
7.755	458.62		7.755	366.78		7.755	569.54
7.772	447.24		7.772	366.14		7.772	553.26
7.788	443.4		7.788	361.04		7.788	541.22
7.805	433.68		7.805	364.98		7.805	518.9
7.821	440.04		7.821	364.26		7.821	511.7
7.838	433.28		7.838	366.46		7.838	497.6
7.854	423.18		7.854	358.5		7.854	493.06
7.87	410.6		7.87	354.68		7.87	480.44
7.887	409.48		7.887	352.88		7.887	472.56
7.903	414.72		7.903	358.64		7.903	472.14
7.92	416.52		7.92	354.14		7.92	472.1
7.936	404.74		7.936	356.72		7.936	472.28
7.953	396.66		7.953	355.94		7.953	469
7.969	387.86		7.969	358.82		7.969	452.7
7.986	389.16		7.986	355.64		7.986	446.76
8.002	384.46		8.002	352.5		8.002	433.42
8.019	384.52		8.019	348.98		8.019	435.64
8.035	383.14		8.035	340.34		8.035	434.54
8.052	386.18		8.052	341.54		8.052	440.06
8.068	388.42		8.068	344.64		8.068	431.54
8.084	377.08		8.084	349.5		8.084	420.8
8.101	369.36		8.101	352.8		8.101	414.08
8.117	365.12		8.117	351.84		8.117	413.82
8.134	364.1		8.134	349.36		8.134	411.8
8.15	364.54		8.15	348.86		8.15	402.88
8.167	367.18		8.167	349.08		8.167	405.28
8.183	367.2		8.183	353.66		8.183	400.98
8.2	363.46		8.2	353.76		8.2	401.34
8.216	357.24		8.216	351.84		8.216	398.9
8.233	353.94		8.233	349.3		8.233	400.18
8.249	356.6		8.249	345.1		8.249	396.28
8.266	362.78		8.266	346.62		8.266	386.2
8.282	368.38		8.282	343.3		8.282	386.86
8.299	363.56		8.299	342.94		8.299	391.18
8.315	361.28		8.315	340.08		8.315	390.18
8.331	353		8.331	338.38		8.331	384.96
8.348	347.76		8.348	335		8.348	383.76
8.364	346.8		8.364	336.42		8.364	383.58
8.381	353.64		8.381	339.3		8.381	381.84
8.397	354.7		8.397	338.78		8.397	378.88
8.414	346.36		8.414	336.22		8.414	383.48
8.43	341.78		8.43	334.66		8.43	383.86
8.447	341.46		8.447	339.94		8.447	377.04
8.463	342.16		8.463	338.64		8.463	368.6
8.48	333.96		8.48	335.86		8.48	370.42
8.496	332.16		8.496	337.14		8.496	371.92
8.513	336.24		8.513	345.66		8.513	372.3
8.529	339.48		8.529	351.76		8.529	372.62
8.545	341.06		8.545	348.12		8.545	374.68
8.562	338.52		8.562	343.82		8.562	374.08
8.578	338.18		8.578	338.78		8.578	375.58
8.595	336.96		8.595	338.38		8.595	378.52
8.611	343.28		8.611	334.8		8.611	376.1
8.628	345.5		8.628	338.48		8.628	371.72
8.644	343.12		8.644	342.48		8.644	373.16
8.661	338.8		8.661	348.22		8.661	374.64
8.677	341.02		8.677	349.6		8.677	370.98
8.694	342.24		8.694	344.94		8.694	369.94
8.71	342.48		8.71	340.8		8.71	369.16
8.727	341.18		8.727	342.3		8.727	370.72
8.743	342.44		8.743	347.3		8.743	366.52
8.76	343.4		8.76	346.82		8.76	366.38
8.776	343.92		8.776	344.44		8.776	363.68
8.792	347.42		8.792	343.86		8.792	364.68
8.809	346.02		8.809	342.6		8.809	364.82
8.825	345.96		8.825	338.44		8.825	373.38
8.842	343.38		8.842	339.14		8.842	379.04
8.858	340.7		8.858	342.14		8.858	379.22
8.875	336.16		8.875	342.5		8.875	369.92
8.891	338.62		8.891	341.56		8.891	374.58
8.908	343.62		8.908	341.4		8.908	374.96
8.924	341.82		8.924	343.9		8.924	376.86
8.941	336.76		8.941	347.3		8.941	364.54
8.957	344.24		8.957	348.76		8.957	356.66
8.974	348.22		8.974	344.56		8.974	354.72
8.99	346.76		8.99	340.74		8.99	360.3
9.007	342.14		9.007	338.46		9.007	364.36
9.023	345.04		9.023	342.68		9.023	364.08
9.039	345.1		9.039	344.9		9.039	368.2
9.056	341.76		9.056	345.14		9.056	381.14
9.072	339.98		9.072	343.9		9.072	384.18
9.089	341.12		9.089	349.24		9.089	379.16
9.105	339.84		9.105	354.8		9.105	374.18
9.122	337.38		9.122	351.54		9.122	373.56
9.138	337.24		9.138	343.92		9.138	382.8
9.155	344.24		9.155	340.86		9.155	385.14
9.171	348.82		9.171	343.22		9.171	398.44
9.188	360.98		9.188	355.2		9.188	406.46
9.204	375.8		9.204	374.84		9.204	434.36
9.221	399.6		9.221	401.8		9.221	449.56
9.237	406.76		9.237	408.5		9.237	469.46
9.253	409.94		9.253	417.16		9.253	493.02
9.27	431.96		9.27	454.84		9.27	564.88
9.286	488.64		9.286	544.26		9.286	690.54
9.303	593.42		9.303	659.82		9.303	906.9
9.319	734.1		9.319	797		9.319	1181.06
9.336	859.04		9.336	881.72		9.336	1367.42
9.352	936.94		9.352	909.98		9.352	1421.12
9.369	948.6		9.369	857.68		9.369	1304.34
9.385	900.78		9.385	777.42		9.385	1149.46
9.402	784.58		9.402	678.42		9.402	923.86
9.418	656.48		9.418	585.28		9.418	738.8
9.435	553.66		9.435	525.26		9.435	586.02
9.451	490		9.451	478.64		9.451	520.3
9.468	446.26		9.468	449.66		9.468	472.44
9.484	434.88		9.484	423.28		9.484	467.96
9.5	431.94		9.5	415.58		9.5	482.56
9.517	436.96		9.517	405.64		9.517	505.64
9.533	433.64		9.533	405.28		9.533	499.14
9.55	424.04		9.55	387.06		9.55	461.6
9.566	397.76		9.566	377.44		9.566	424.36
9.583	370.36		9.583	358.14		9.583	388.54
9.599	357.84		9.599	349.48		9.599	370.54
9.616	353.5		9.616	343.46		9.616	358.26
9.632	350.12		9.632	345.66		9.632	358.54
9.649	344.76		9.649	341.38		9.649	353.14
9.665	341.14		9.665	336.42		9.665	349.9
9.682	342.16		9.682	331.6		9.682	339.32
9.698	336.78		9.698	330.94		9.698	337.32
9.715	335.42		9.715	327.34		9.715	336.7
9.731	331.68		9.731	328.1		9.731	336.02
9.747	334.58		9.747	331.64		9.747	339.4
9.764	336.84		9.764	336.72		9.764	338.7
9.78	338.68		9.78	335.66		9.78	345.94
9.797	339.92		9.797	335.68		9.797	349.88
9.813	345		9.813	336.76		9.813	353.54
9.83	349.58		9.83	340.98		9.83	355.34
9.846	350.66		9.846	338.08		9.846	355.44
9.863	344.6		9.863	336.94		9.863	358.92
9.879	335.3		9.879	338.1		9.879	346.78
9.896	333.04		9.896	336		9.896	337.84
9.912	329.56		9.912	329.84		9.912	333.36
9.929	329.92		9.929	324.68		9.929	332.46
9.945	323.3		9.945	323.08		9.945	333.4
9.961	324.38		9.961	319.24		9.961	325.16
9.978	319.66		9.978	317.36		9.978	322.14
9.994	318.94		9.994	318.58		9.994	317.1
10.011	317.66		10.011	319.76		10.011	319.5
10.027	318.56		10.027	319.4		10.027	319.52
10.044	312.22		10.044	317.56		10.044	318.62
10.06	307.96		10.06	312		10.06	316.2
10.077	307.64		10.077	309.02		10.077	313.08
10.093	310.62		10.093	308.22		10.093	309.24
10.11	313.72		10.11	309.6		10.11	308.84
10.126	312.86		10.126	310.58		10.126	308.86
10.143	309.66		10.143	309.58		10.143	308.1
10.159	305.54		10.159	308.24		10.159	306.86
10.176	306.24		10.176	304		10.176	308.42
10.192	307.76		10.192	303.56		10.192	309.02
10.208	308.84		10.208	303.9		10.208	307.56
10.225	306.22		10.225	306.82		10.225	307.06
10.241	306.36		10.241	306.38		10.241	306.16
10.258	306.26		10.258	303.88		10.258	305.82
10.274	307.26		10.274	301.16		10.274	306.48
10.291	305.46		10.291	301.94		10.291	308.1
10.307	307.06		10.307	304.86		10.307	308.98
10.324	307.26		10.324	304.98		10.324	307.68
10.34	308.26		10.34	304.28		10.34	307.2
10.357	305.3		10.357	303.92		10.357	309.02
10.373	306.48		10.373	305.18		10.373	311.62
10.39	306.06		10.39	306.06		10.39	313.18
10.406	308.14		10.406	306.28		10.406	309.64
10.423	308.52		10.423	305.52		10.423	307.66
10.439	309.46		10.439	304.18		10.439	307
10.455	306.8		10.455	305.34		10.455	309.86
10.472	306.44		10.472	306.02		10.472	310.92
10.488	305		10.488	304.76		10.488	310.04
10.505	307.24		10.505	303.38		10.505	308.44
10.521	306.36		10.521	303.56		10.521	307.52
10.538	310.16		10.538	304.9		10.538	309.82
10.554	310.44		10.554	306.04		10.554	310.14
10.571	310.38		10.571	308.1		10.571	308.6
10.587	308.36		10.587	307.24		10.587	305.96
10.604	309.22		10.604	305.04		10.604	308.48
10.62	309.92		10.62	302.18		10.62	312.16
10.637	308.62		10.637	303.44		10.637	314.18
10.653	308.68		10.653	305.64		10.653	313.18
10.669	307.28		10.669	308.86		10.669	310.76
10.686	308		10.686	309.54		10.686	311.54
10.702	306.84		10.702	309.18		10.702	309.84
10.719	307.78		10.719	306.92		10.719	310.66
10.735	309.1		10.735	307.08		10.735	310.58
10.752	311.82		10.752	309.22		10.752	311.38
10.768	312.48		10.768	311.26		10.768	310.86
10.785	311.48		10.785	308.96		10.785	307.96
10.801	310.56		10.801	305.94		10.801	309.12
10.818	307.82		10.818	307.08		10.818	308.5
10.834	305.14		10.834	307.78		10.834	310.08
10.851	302.74		10.851	306.46		10.851	308.5
10.867	303.94		10.867	303.22		10.867	306.18
10.884	304.82		10.884	302.96		10.884	305.34
10.9	307.36		10.9	303.6		10.9	304.18
10.916	306.48		10.916	305.88		10.916	308.06
10.933	304.88		10.933	306.86		10.933	313.9
10.949	303.82		10.949	310.62		10.949	323.66
10.966	309.54		10.966	315.62		10.966	330.3
10.982	319		10.982	323.16		10.982	335.54
10.999	335.58		10.999	338		10.999	348.28
11.015	353.74		11.015	351.1		11.015	361.04
11.032	372.58		11.032	370.88		11.032	380.4
11.048	389.1		11.048	383.26		11.048	390.6
11.065	397.92		11.065	390.26		11.065	395.42
11.081	401.14		11.081	385.26		11.081	398.06
11.098	390.88		11.098	375.02		11.098	392.18
11.114	389.7		11.114	381.22		11.114	384.38
11.131	379.46		11.131	378.14		11.131	366.88
11.147	374.06		11.147	376.7		11.147	363.36
11.163	359.56		11.163	364.6		11.163	355.14
11.18	356.28		11.18	364.06		11.18	349.72
11.196	351.92		11.196	356.86		11.196	340.84
11.213	349.68		11.213	348.56		11.213	337.2
11.229	342.1		11.229	339.44		11.229	336.74
11.246	338.18		11.246	334.18		11.246	333.76
11.262	336.56		11.262	329.72		11.262	332.4
11.279	333.82		11.279	328.54		11.279	326.86
11.295	333.84		11.295	325.1		11.295	332.86
11.312	329.92		11.312	324.24		11.312	327.9
11.328	328.84		11.328	321.54		11.328	327
11.345	321.24		11.345	322.22		11.345	324.86
11.361	318.56		11.361	322.9		11.361	326.12
11.377	317.68		11.377	327		11.377	325.12
11.394	315.92		11.394	325.36		11.394	320
11.41	314.78		11.41	318.8		11.41	318.5
11.427	316.32		11.427	313.02		11.427	314.52
11.443	315.34		11.443	313.22		11.443	316.76
11.46	314.5		11.46	312.16		11.46	316.84
11.476	312.48		11.476	310.7		11.476	319.1
11.493	314.82		11.493	312.2		11.493	316.18
11.509	313.48		11.509	314.64		11.509	317.84
11.526	314.06		11.526	313.48		11.526	314.9
11.542	314.72		11.542	310.32		11.542	313.42
11.559	315.9		11.559	309.74		11.559	312.24
11.575	313.7		11.575	310.54		11.575	312.64
11.592	311.46		11.592	310		11.592	314.9
11.608	306.94		11.608	307.8		11.608	310.92
11.624	306.9		11.624	308.68		11.624	308.28
11.641	306.98		11.641	307.88		11.641	307.96
11.657	309.94		11.657	308.98		11.657	311.06
11.674	309.58		11.674	306.56		11.674	311.16
11.69	311.94		11.69	306.88		11.69	313.48
11.707	311.84		11.707	304.96		11.707	312.2
11.723	308.46		11.723	305.8		11.723	312
11.74	305.06		11.74	306.14		11.74	306.48
11.756	302.76		11.756	305.38		11.756	308.02
11.773	305.86		11.773	304.6		11.773	307.72
11.789	306.66		11.789	303.44		11.789	311.66
11.806	306.84		11.806	304.32		11.806	309.14
11.822	306.68		11.822	306.62		11.822	309.34
11.839	306.82		11.839	309.46		11.839	307.7
11.855	306.3		11.855	309.78		11.855	310.48
11.871	303.36		11.871	307.6		11.871	308.6
11.888	302.34		11.888	305.86		11.888	310.1
11.904	302.42		11.904	306.28		11.904	309.08
11.921	303.1		11.921	304.22		11.921	310.7
11.937	303.08		11.937	301.82		11.937	305.48
11.954	305.5		11.954	300.58		11.954	303.94
11.97	306.06		11.97	301.58		11.97	302.26
11.987	306.84		11.987	304.8		11.987	308.24
12.003	304.94		12.003	305.78		12.003	308.24
12.02	306.16		12.02	305.46		12.02	307.82
12.036	305.88		12.036	303.42		12.036	305.16
12.053	305.18		12.053	302.02		12.053	307.84
12.069	303.58		12.069	301.92		12.069	306.3
12.085	304.04		12.085	301.46		12.085	304.12
12.102	304.7		12.102	301.04		12.102	302.34
12.118	304.4		12.118	300.92		12.118	302.06
12.135	303.5		12.135	301.9		12.135	302.54
12.151	302.38		12.151	303.44		12.151	302.96
12.168	303.7		12.168	302.92		12.168	302.94
12.184	304.8		12.184	301.1		12.184	301.84
12.201	305.9		12.201	300.7		12.201	301.4
12.217	303.7		12.217	302.06		12.217	303.72
12.234	303.12		12.234	304.3		12.234	304.04
12.25	303.24		12.25	304.26		12.25	304.34
12.267	305.56		12.267	303.7		12.267	301.48
12.283	306.22		12.283	301.22		12.283	300.66
12.3	305.7		12.3	300.12		12.3	299.84
12.316	302.98		12.316	301.34		12.316	302.24
12.332	303.28		12.332	305.26		12.332	303.48
12.349	304.28		12.349	307.9		12.349	303.6
12.365	305.42		12.365	305.78		12.365	304.12
12.382	303.7		12.382	301.78		12.382	306.04
12.398	303.32		12.398	299.3		12.398	307.92
12.415	302.76		12.415	299.4		12.415	309.28
12.431	304.28		12.431	299.98		12.431	307.88
12.448	307.02		12.448	299.52		12.448	305.74
12.464	310.52		12.464	298.64		12.464	303.6
12.481	309.88		12.481	300.36		12.481	306.48
12.497	308.42		12.497	301.82		12.497	307.82
12.514	305.2		12.514	302.86		12.514	305.94
12.53	304.58		12.53	300.72		12.53	303.58
12.547	303.9		12.547	301.06		12.547	302.74
12.563	304.32		12.563	301.86		12.563	302.52
12.579	303.22		12.579	302.62		12.579	302.66
12.596	302.16		12.596	301.78		12.596	305.34
12.612	303.36		12.612	303.12		12.612	305.86
12.629	304.82		12.629	303.72		12.629	305.52
12.645	305.76		12.645	304.94		12.645	302.94
12.662	305.5		12.662	305.64		12.662	301.56
12.678	307.16		12.678	306.38		12.678	302.08
12.695	305.74		12.695	306.32		12.695	302.18
12.711	306.98		12.711	303.18		12.711	302.62
12.728	305.18		12.728	301.16		12.728	300.26
12.744	307.22		12.744	300.34		12.744	301.9
12.761	305.44		12.761	300.98		12.761	302.56
12.777	307.3		12.777	301.74		12.777	303.14
12.793	308.46		12.793	300.78		12.793	302.44
12.81	308.72		12.81	302.78		12.81	304.94
12.826	306.68		12.826	303.58		12.826	305.24
12.843	306.42		12.843	303.5		12.843	307.04
12.859	306.72		12.859	301.84		12.859	306.28
12.876	309		12.876	304.68		12.876	306.24
12.892	308.4		12.892	306.9		12.892	302.5
12.909	307.94		12.909	307.8		12.909	302.92
12.925	305		12.925	305.22		12.925	303.4
12.942	303.1		12.942	304.24		12.942	304.28
12.958	306.18		12.958	303.78		12.958	303.26
12.975	308.5		12.975	305.14		12.975	304.32
12.991	310.18		12.991	305.06		12.991	306.6
13.008	308.62		13.008	305.64		13.008	305.84
13.024	307.58		13.024	305.44		13.024	304.52
13.04	306.54		13.04	305.46		13.04	301.04
13.057	305.6		13.057	304.04		13.057	302.9
13.073	305.42		13.073	301.5		13.073	304.42
13.09	307.5		13.09	304.72		13.09	307.48
13.106	307.8		13.106	308		13.106	305.36
13.123	310.02		13.123	309.4		13.123	306.9
13.139	308.62		13.139	305.84		13.139	306
13.156	311.12		13.156	304.72		13.156	307.74
13.172	310.22		13.172	306.44		13.172	306
13.189	309.76		13.189	307.5		13.189	306.4
13.205	308.48		13.205	308.1		13.205	305.9
13.222	310.42		13.222	306.68		13.222	306.82
13.238	309.28		13.238	306.34		13.238	307.86
13.255	307.26		13.255	304.76		13.255	308.38
13.271	307.02		13.271	304.38		13.271	309.48
13.287	308.24		13.287	302.94		13.287	307.74
13.304	309.62		13.304	304.5		13.304	307.62
13.32	309.24		13.32	306.76		13.32	307.3
13.337	308.8		13.337	307.4		13.337	309.18
13.353	307.26		13.353	306.46		13.353	306.76
13.37	306.32		13.37	304.64		13.37	304.34
13.386	307.62		13.386	306.04		13.386	306.54
13.403	307.36		13.403	306.32		13.403	309.1
13.419	306.72		13.419	308.24		13.419	308.46
13.436	306.3		13.436	307.6		13.436	304.98
13.452	310.04		13.452	306.44		13.452	304.42
13.469	311.36		13.469	304.36		13.469	304.14
13.485	311.36		13.485	302.56		13.485	304.22
13.501	311.28		13.501	307.02		13.501	303.62
13.518	311.44		13.518	309.46		13.518	307.78
13.534	311.82		13.534	311.48		13.534	307.38
13.551	308.42		13.551	308.32		13.551	307.82
13.567	310.94		13.567	309.56		13.567	305.56
13.584	310.1		13.584	311.74		13.584	307.6
13.6	311.36		13.6	310.98		13.6	307.16
13.617	308.28		13.617	310.78		13.617	305.4
13.633	308.68		13.633	307.62		13.633	306.12
13.65	306.94		13.65	308.7		13.65	307.32
13.666	307.64		13.666	306.12		13.666	307.38
13.683	308.84		13.683	307.02		13.683	305.34
13.699	308.64		13.699	306.52		13.699	304.38
13.716	308.26		13.716	310.28		13.716	304.9
13.732	306.62		13.732	308.94		13.732	305.12
13.748	307.04		13.748	309.62		13.748	305.8
13.765	308.14		13.765	307.32		13.765	304.56
13.781	308.72		13.781	307.46		13.781	305.84
13.798	311.9		13.798	306.46		13.798	309.38
13.814	309		13.814	308.02		13.814	312.74
13.831	309.6		13.831	307.86		13.831	310.72
13.847	305.76		13.847	305.6		13.847	306.7
13.864	306.46		13.864	302.42		13.864	305.74
13.88	306.08		13.88	304.68		13.88	305.06
13.897	308.9		13.897	306.52		13.897	305.4
13.913	307.34		13.913	307.38		13.913	305.38
13.93	308.02		13.93	308.44		13.93	308.2
13.946	306.86		13.946	310.1		13.946	311.34
13.963	308.34		13.963	309.62		13.963	311.46
13.979	310.4		13.979	308.86		13.979	309.7
13.995	312.94		13.995	307.3		13.995	306.8
14.012	310.36		14.012	307.48		14.012	309.18
14.028	306.6		14.028	305.54		14.028	311.88
14.045	307.02		14.045	304.34		14.045	310.88
14.061	310.06		14.061	306.62		14.061	309.58
14.078	312.8		14.078	307.7		14.078	307.38
14.094	310.38		14.094	308.52		14.094	307.3
14.111	310.16		14.111	307.58		14.111	307.28
14.127	307.42		14.127	308		14.127	306.94
14.144	309.58		14.144	310.1		14.144	306.82
14.16	308.18		14.16	308.82		14.16	305.3
14.177	307.36		14.177	306.08		14.177	309.08
14.193	305.86		14.193	303.92		14.193	310.96
14.209	305.2		14.209	305.02		14.209	310.6
14.226	306.44		14.226	308.44		14.226	309.86
14.242	308.14		14.242	308.54		14.242	310.28
14.259	308.02		14.259	306.34		14.259	310.2
14.275	308.22		14.275	304.7		14.275	308.42
14.292	306.72		14.292	304.34		14.292	306.54
14.308	306.48		14.308	305.68		14.308	308
14.325	304.88		14.325	305.48		14.325	307.8
14.341	304.92		14.341	305.92		14.341	308.26
14.358	308.16		14.358	307.44		14.358	306
14.374	310.76		14.374	309.58		14.374	305.32
14.391	311.94		14.391	310.82		14.391	304.02
14.407	309.1		14.407	311.52		14.407	304.88
14.424	306.9		14.424	311.36		14.424	303.84
14.44	306.1		14.44	311.24		14.44	303.9
14.456	309.6		14.456	308.52		14.456	303.24
14.473	312.12		14.473	305.56		14.473	305.92
14.489	313.32		14.489	305.26		14.489	306.52
14.506	309.46		14.506	305.68		14.506	306.64
14.522	310.22		14.522	313.44		14.522	306.58
14.539	308.4		14.539	312.7		14.539	306.24
14.555	306.66		14.555	313.38		14.555	307.64
14.572	305.72		14.572	310.56		14.572	307.28
14.588	307.36		14.588	314.3		14.588	306.32
14.605	309.36		14.605	313.42		14.605	304.92
14.621	306.98		14.621	308.42		14.621	305.78
14.638	307.96		14.638	306.84		14.638	305.74
14.654	309.22		14.654	307.02		14.654	305.76
14.671	311.12		14.671	308.28		14.671	304.66
14.687	310.84		14.687	307.26		14.687	311.14
14.703	309.18		14.703	307.04		14.703	313.72
14.72	306.7		14.72	305.96		14.72	315.2
14.736	309.28		14.736	306.34		14.736	310.24
14.753	310.2		14.753	306.3		14.753	308.82
14.769	311.04		14.769	306.92		14.769	308.42
14.786	306.64		14.786	308.76		14.786	308.3
14.802	307.96		14.802	310.9		14.802	307.62
14.819	309.76		14.819	313.32		14.819	306.7
14.835	311.46		14.835	310.52		14.835	308.34
14.852	311.88		14.852	310.16		14.852	309.1
14.868	310.84		14.868	310.54		14.868	309.4
14.885	311.62		14.885	311.56		14.885	309.76
14.901	310.8		14.901	310.1		14.901	310.4
14.917	313.38		14.917	308.7		14.917	309.14
14.934	311.68		14.934	306.68		14.934	305.5
14.95	310.58		14.95	306.34		14.95	308.76
14.967	308.96		14.967	305.64		14.967	312.64
14.983	309.38		14.983	307.26		14.983	310.3
15	209.98		15	207.42		15	206.66

## Sheet: SI Fig. 4F
	Counts
Time (min)	Standard	t = 0 min	t = 1 min	t = 5 min	t = 10 min	t = 20 min	t = 30 min	t = 60 min
0.006	48.5	49.58	59.36	55.56	65.16	51.36	63.84	55.34
0.022	48.5	48.66	61.86	60.94	61.74	53.74	64.2	59.54
0.039	48.5	48.54	62.5	62.4	62.12	55.74	63.4	60.26
0.055	48.64	48.6	64.58	63.84	62.7	58.98	60.96	60.92
0.071	48.64	48.54	63.94	64.08	59.58	62.04	59.68	63.92
0.088	48.96	48.22	63.64	62.18	57.02	65.6	60.36	66.66
0.104	49.2	48.2	59.46	56.42	60.94	62.08	61.46	63.08
0.121	49.16	48.24	60	59.24	62.06	59.76	62.34	62.8
0.137	48.76	48.26	62.18	64.2	60.96	58.38	61.1	63.6
0.154	49.42	48.26	64.26	65.36	58.72	59.06	63.52	67.74
0.17	49.6	48.26	65.2	61.58	61.2	61.24	64.52	66.38
0.187	49.44	48.26	67.14	58.38	61.78	61.32	66.46	65.68
0.203	48.46	48.3	65.92	58.72	59.86	63.94	64.18	62.18
0.22	48.46	48.3	64.06	60.8	60.88	62.74	62.48	63.34
0.236	48.48	48.28	64.86	59.98	62.06	65.14	62.66	65.6
0.253	48.5	48.24	66.62	61.56	61.16	64.34	66.44	63.38
0.269	48.88	48.64	65.62	61.38	60.32	65.38	67	63.08
0.286	49.06	48.7	63.58	61.82	63.14	64.86	64.44	61.22
0.302	49	48.62	64.88	62.12	67.92	65.7	63.86	67.22
0.318	48.6	48.22	64.28	62.42	68.58	65.08	64.22	65
0.335	48.48	48.24	66.98	67.18	65.62	62.28	67.22	67.98
0.351	49	48.34	66.76	67.48	65.56	63	67.08	69.72
0.368	49.36	48.44	66.8	66.82	62.78	61.98	69	73.24
0.384	49.34	48.4	66.1	61.74	62.52	62.94	69.04	72.96
0.401	48.78	48.28	68.72	63.4	59.58	59.96	67.08	66.36
0.417	48.52	49.38	70.4	62.08	59.48	63.94	64.38	61.38
0.434	48.52	49.58	67.42	65.3	59.28	69.02	71.06	61.16
0.45	48.5	49.98	63.74	64.66	57.92	74.94	71.3	67.24
0.467	48.46	48.88	64.14	64.78	60.32	73.86	71.34	70.04
0.483	48.44	49.38	66.48	66.58	59.34	69.14	60.7	68.66
0.5	48.44	48.88	67.26	66.18	60.16	67.04	65.26	64.8
0.516	48.42	48.86	64.74	65.18	62.22	64.62	73.28	62.28
0.533	48.42	48.84	64.92	60.1	66.08	70.28	77.64	63.6
0.549	48.42	48.94	68.72	64.54	70.76	68.02	74.72	64.38
0.565	48.44	48.78	71.56	66.04	69.24	66.58	68.66	66.18
0.582	48.44	48.2	72.64	65.62	68.18	62.6	65.68	68.66
0.598	48.42	49.16	68.54	64.16	67.6	67.82	65.96	71.68
0.615	48.4	49.3	65.86	70.32	69.34	69.1	65.24	72.5
0.631	48.4	49.14	63.28	71.6	67.94	64.76	72.78	68.08
0.648	49.02	48.56	65.2	69.58	64.68	58.92	73.54	67.48
0.664	49.6	48.62	65.42	65.36	61.96	59	74.18	67.7
0.681	49.56	48.56	68.18	63.16	63.88	63.9	67.44	67.78
0.697	48.84	49.04	71.74	59.36	67.32	64.78	65.8	65.2
0.714	48.36	49.18	75.36	59.14	69.56	64.32	66.9	64.68
0.73	48.36	49.04	77	61.04	66.8	65.46	65.84	66.14
0.747	48.58	48.18	73.06	65.4	66.8	67.56	68.2	68.62
0.763	49.02	48.22	69.84	63.96	66.62	66.64	72.3	74.2
0.779	49.14	48.78	66.76	63.52	67.06	61.62	77.02	74.58
0.796	48.88	49.42	67.6	65.02	68.22	58.4	77.28	70.82
0.812	48.46	50.08	64.84	68.72	69.12	59.46	77.06	66.02
0.829	48.42	49.56	62.42	66.74	67.74	59.86	77.24	67.26
0.845	48.42	48.88	61.76	63.1	68.6	65.8	75.06	68.08
0.862	48.86	48.22	65.34	61.44	72.44	72.32	74.38	72.04
0.878	49.34	48.64	66.8	65.54	71.78	74.14	76.52	75.04
0.895	49.38	48.72	67.44	67.62	69.78	69.74	77.32	77.36
0.911	49.08	48.66	66.24	68.28	69.3	64.76	74.78	71.66
0.928	48.68	48.26	65.96	70.56	71.62	66.78	73.9	69.56
0.944	48.58	48.28	68.5	67.98	67.54	65.68	74.3	68.06
0.961	49.42	48.84	68.1	65.88	66.3	62.86	77.42	70
0.977	49.56	49.54	70.7	61.28	63.96	60.68	80.34	73.08
0.994	49.98	50.26	70.66	62.44	65.22	65.82	79.3	76.62
1.01	49.06	49.7	72.62	65.08	67.32	69.78	77.2	79.72
1.026	48.96	48.92	71.04	65.84	69.58	70.72	76.02	78.08
1.043	48.42	48.24	67.64	66.92	71.5	69.42	77.28	76.96
1.059	48.44	48.82	65.26	64.38	72.58	72.24	75.34	73.7
1.076	48.44	49.54	66	63.68	74.34	73.04	74.42	74.06
1.092	48.42	50.2	69.2	65.18	73.02	69.96	71.34	73.98
1.109	48.42	50.18	71.8	66.22	70.04	65.32	69.6	74.68
1.125	48.4	50.36	68.14	69.02	68.68	66.28	67.32	69.78
1.142	48.4	49.74	70.16	64.2	67.2	67.18	68.24	73.76
1.158	48.38	49.38	69.06	64.54	68.12	68.76	68.1	73.94
1.175	48.36	49.56	70.82	62.46	68.22	66.82	69.4	74.46
1.191	49.12	49.66	67.08	68.24	69.16	65.44	75.84	69.5
1.208	50.16	49.54	69.3	70.54	70.16	65.34	77.06	68.7
1.224	50.22	48.64	74.46	71.96	69.76	66.36	76.62	70.68
1.241	49.3	49.18	73.28	69.6	67.3	71.6	72.5	69.52
1.257	48.38	49.04	70.96	66.36	64.26	72.06	74	68.4
1.273	48.38	48.98	69.6	62.86	66.94	73.3	75.56	67.5
1.29	48.34	48.4	70.16	62.74	69.74	68.84	74.18	67.52
1.306	48.9	48.32	68.7	65	69.32	68.88	74.18	71.98
1.323	49.18	48.32	62.76	65.86	67.18	68.34	74.34	73.06
1.339	49.16	48.34	65.9	65.8	72.44	69.8	79.86	70.48
1.356	48.88	48.88	67.24	65.9	76.86	68.96	78.2	71.04
1.372	48.76	48.96	71.66	67.02	76.58	69.62	73.04	70.46
1.389	48.7	48.98	72.4	65.8	72.14	69.8	66.76	74.8
1.405	48.36	49.18	73.38	65.88	67.16	69.42	67.32	70.54
1.422	48.34	49.26	76.26	64.66	62.9	68.44	65.7	69.64
1.438	48.32	49.02	70.54	59.82	56.84	63.74	63.36	62.44
1.455	48.32	48.68	62.34	54.28	52.72	57	56.24	56.56
1.471	48.32	48.72	51.74	51.46	49.8	51.1	53.16	50.56
1.487	48.3	49.4	50.44	51.32	48.56	49.9	49.16	49.48
1.504	48.64	49.18	51.06	51.92	49.18	51.88	50.54	51.64
1.52	48.68	50.32	51.08	51.56	49.18	52.68	51.18	53.46
1.537	48.64	49.72	49.44	50.36	49.12	52.02	51.56	52.46
1.553	48.3	49.46	48.14	48.58	49.7	49.56	51.26	50.46
1.57	48.3	48.2	48.78	49.46	51.52	48.3	51.72	50.26
1.586	48.3	48.18	48.88	49.7	52.58	49.6	52.58	50.86
1.603	48.3	48.14	49.64	51.5	51.08	50.2	51.98	50.04
1.619	48.3	48.18	48.94	50.5	49.82	50.3	51.32	49.4
1.636	48.32	48.2	48.8	50.18	48.86	48.98	49.78	49.04
1.652	48.32	48.22	47.92	48.46	48.7	48.64	48.68	48.94
1.669	48.34	48.22	48.42	48.44	47.9	48.28	48.26	48.28
1.685	48.36	48.24	48.6	48.38	47.96	48.16	48.32	48.26
1.702	48.36	48.22	48.54	48.06	47.92	47.74	48.24	48.24
1.718	48.36	48.2	48.04	48.1	47.64	48.02	47.74	48.98
1.734	48.34	48.18	47.92	48.12	47.62	48.08	48.08	49.1
1.751	48.32	48.16	47.9	48.12	47.62	48.04	48.12	48.96
1.767	48.98	48.14	47.88	48.08	47.62	47.74	48.08	48.2
1.784	49.12	48.1	48.4	48.6	47.76	47.72	47.78	48.18
1.8	48.98	48.08	48.48	48.7	47.8	47.7	47.82	48.18
1.817	48.3	48.08	48.4	48.62	47.78	48.14	47.82	48.16
1.833	48.28	48.1	48.12	48.12	47.62	49.06	47.8	48.7
1.85	48.3	48.1	49.06	48.1	47.96	49.12	48.3	48.78
1.866	48.32	48.12	49.18	48.08	48.9	48.54	48.48	48.66
1.883	48.34	48.12	48.78	48.08	49.56	47.68	48.9	48.08
1.899	48.34	48.12	47.9	48.1	49.14	47.84	48.46	48.06
1.916	48.34	48.1	48.94	48.12	48.14	47.86	48.32	48.08
1.932	48.32	48.12	49.46	48.78	47.56	48.46	47.84	48.1
1.949	48.34	48.12	49.34	48.86	47.84	48.4	47.82	48.9
1.965	48.34	48.12	48.26	48.76	47.88	49.02	47.84	49.06
1.981	48.34	48.1	47.94	48.28	48	48.52	47.84	49.46
1.998	48.32	48.08	48.26	49.04	47.78	48.4	47.86	49.04
2.014	48.28	48.1	48.32	49.14	48.28	47.92	48.36	48.98
2.031	48.26	48.12	48.3	48.82	48.68	48.44	48.62	48.94
2.047	48.28	48.16	48.02	48.16	48.66	48.46	49.36	49.44
2.064	48.26	48.16	48.02	48.16	48.58	48.34	48.96	49.72
2.08	48.24	48.16	48.8	48.6	48.2	48.84	48.7	49.14
2.097	48.22	48.16	48.94	48.68	48.1	49.56	48.26	49.02
2.113	48.22	48.16	49.44	48.64	47.58	49.3	49.86	49.3
2.13	48.22	48.14	48.76	48.18	48.16	48.54	50.06	49.24
2.146	48.22	48.12	49.68	48.12	48.24	49.78	50.22	48.5
2.163	48.24	48.12	49.48	48.1	48.12	51.56	49.56	48.04
2.179	48.26	48.12	51.02	48.24	47.52	51.24	49.84	48.04
2.195	48.26	48.38	50.94	48.26	48.08	49.22	50.02	48.02
2.212	48.26	48.44	50.8	48.22	50.1	47.68	49.36	48.36
2.228	48.3	48.42	49.9	48.1	50.56	48.56	49.14	48.64
2.245	48.3	48.16	49.96	48.1	49.72	48.7	48.14	49.18
2.261	48.3	48.16	50.66	48.92	48.74	48.96	48.96	49.66
2.278	48.3	48.18	50.44	49.62	49.2	48.46	49.62	50.12
2.294	48.32	48.18	51.56	49.56	49.72	49.92	50.9	50.14
2.311	48.32	48.18	51.28	48.84	49.04	50.4	50.24	49.6
2.327	48.32	48.18	50.64	49.34	48.46	50.32	49.86	49.18
2.344	48.32	48.18	49.34	49.5	48.64	48.8	48.66	48.88
2.36	48.36	48.2	49.36	49.28	48.48	48.02	49.4	48.66
2.377	48.38	48.22	50.74	48.4	48.94	47.66	49.3	49.36
2.393	48.38	48.22	50.88	49.28	49.32	47.8	49.66	50
2.41	48.38	48.22	50.3	49.38	49.92	47.88	48.84	51.88
2.426	48.38	48.22	49.5	49.1	50.82	48.72	48.64	51.62
2.442	48.34	48.22	49.64	49.94	50.2	49.7	49.22	50.68
2.459	48.32	48.26	49.66	51.72	49.84	50.66	49.22	49.18
2.475	48.32	48.26	49.14	51.96	48.32	50.14	50.76	48.8
2.492	48.34	48.4	49.2	49.98	47.98	50.32	50.24	49.96
2.508	48.32	48.4	51.98	48.96	48.62	50.6	50.98	49.64
2.525	48.32	48.8	54.88	48.82	49.86	51.26	49.26	49.76
2.541	48.3	48.74	55.6	48.86	50.16	50.54	51.28	48.58
2.558	48.3	48.66	53.52	48.66	49.18	51.04	52.84	49.42
2.574	48.3	48.24	52.56	49.06	48.14	51.92	53.62	49.3
2.591	48.3	48.26	51.9	51.22	51.02	52.54	51.46	49.88
2.607	48.32	48.42	51.84	51.14	51.36	51.24	50.54	51.26
2.624	48.34	48.46	50.7	50.48	51.5	49.44	50.82	52.04
2.64	48.34	48.46	51.98	48.88	49.04	49.32	51.46	53.38
2.657	48.34	48.32	51.44	52.34	50.14	50.12	51.94	53.24
2.673	48.36	48.76	51.96	56.52	50.48	51.74	51.42	54.02
2.689	48.38	48.82	50.82	56.3	49.86	51.64	50.08	51.72
2.706	48.38	48.76	51.12	52.54	49.66	50.46	52.04	51.5
2.722	48.38	49	51.32	49.42	50	48.74	52.96	50.84
2.739	48.36	49.14	50.94	50.28	50.38	48.52	53.48	50.62
2.755	48.38	49.44	50.2	50.54	51.96	49.48	50.24	51.5
2.772	48.4	48.84	48.72	50.46	52.58	50.68	50.6	52.64
2.788	48.38	48.76	48.66	49.76	52.6	51.44	49.78	54
2.805	48.36	48.36	49.38	50.06	51.58	52.66	50.3	52.72
2.821	48.34	49.52	51.18	51.36	53.76	53.66	49.86	53.34
2.838	48.34	49.74	52.18	52.44	55.8	53.72	51.94	53.72
2.854	48.32	49.56	52.64	53.74	56.74	52.78	53.56	52.5
2.871	48.3	48.38	53.24	53.14	54.16	53.84	54.12	51.42
2.887	48.3	48.32	55.86	53.2	52.74	53.36	52.9	51.32
2.903	48.6	48.3	56.24	53.12	50.14	52.36	53.24	52.64
2.92	48.66	48.3	55.46	53.08	51.12	50.12	53.8	53.02
2.936	48.6	48.32	54.06	52.94	50.72	49.56	54.1	53.76
2.953	48.32	48.34	55.66	52.36	50.82	50.4	52.82	55.26
2.969	48.34	48.42	57.32	52.08	52.18	50.46	51.56	55.22
2.986	48.34	48.56	56.66	50.5	53.58	54.82	51.76	53.76
3.002	48.32	48.56	56.48	49.1	55.38	54.22	51.6	52.66
3.019	48.3	49	54.18	48.84	54.06	54.16	51.72	53.64
3.035	48.62	48.94	54.12	50.64	55.4	50.38	52.32	54.24
3.052	48.68	48.82	52.4	52.14	54.28	50.8	54.72	55.7
3.068	48.6	48.26	51.88	53.18	53.24	49.52	55.82	56.42
3.085	48.26	48.28	51.78	51.8	50.66	49.34	55.92	56.5
3.101	48.26	48.84	51.64	51.38	53.2	49.2	53.72	55.46
3.118	48.28	48.92	53.98	51.08	54.34	50.66	52.88	54
3.134	48.3	48.84	54.08	51.86	54.96	53.36	50.46	55.74
3.15	48.3	48.76	54.84	53.14	52.56	55.14	52.24	54.5
3.167	48.28	48.84	54.68	53.6	53.36	57.36	54.64	55.82
3.183	48.28	49	54.38	54.42	54.26	55.54	57.34	53.48
3.2	48.26	49.58	54.54	54.3	56.26	53.56	56.3	54.9
3.216	48.36	51.16	53.2	56.36	57.2	51.14	57.44	55.82
3.233	48.38	51.42	54.98	56.76	56.12	52	58.24	56.14
3.249	48.86	494.12	56.84	57.12	52.98	52.92	59.02	55.72
3.266	48.88	5802.78	391.1	116.76	54.58	54.58	57.02	53.04
3.282	48.8	18659.5	4528.3	2738.68	846.46	550.94	322.46	625.7
3.299	48.32	33661.3	14171.1	10464.3	6325.38	5241.78	4665.28	5729.42
3.315	48.32	42299.1	26535.7	21942.4	16858.9	15419.2	15389.4	16873.4
3.332	48.32	40665.1	34299.6	31589.6	29788.3	27770.5	29617.3	31823.1
3.348	48.32	32499.2	34101.1	33916.4	37757.6	36141.5	38508	40757.1
3.365	49.06	21670.1	27289.5	29185.7	36687.3	35249.6	38184.7	40331.1
3.381	49.18	12186.8	18390.3	20797.5	28100.7	28498.8	30840.8	31509.9
3.397	49.38	5943.62	10469.4	12789.1	17335.8	18663.5	21276.5	21440.1
3.414	48.66	2831.06	5442.52	7044.44	9550.7	11223.8	12764.6	12720
3.43	48.6	1364.92	2674.22	3605.16	4990.14	5809.02	6730.38	7027.12
3.447	48.28	813.54	1439.88	1923.32	2655.08	2956.34	3500.08	3598.46
3.463	48.62	562.54	859.64	1104.6	1469.68	1616.72	1861.16	1955.3
3.48	48.68	436.34	610.48	719.26	906	966.2	1158.64	1210.72
3.496	49	368.46	478.44	548.32	616.56	673	780.56	815.98
3.513	48.72	301.6	377.62	432.82	492.16	516.5	582.14	621.28
3.529	48.64	252.1	307.32	349.58	411.72	440.3	456	497.82
3.546	48.84	219.3	281.46	280.48	353.08	375.9	396.58	404.48
3.562	48.94	212.46	253.96	264.34	305.46	323.64	343.26	353.2
3.579	48.84	203.6	242.22	253.78	276.58	283.7	307.92	305.46
3.595	48.26	195.6	229.8	256.98	263.48	258.98	277.86	305.24
3.611	48.24	182.22	225.92	259.14	246.04	251.48	271.92	282.16
3.628	48.22	166.6	209.5	233.74	231	237.92	259.86	269.94
3.644	48.4	159.32	201.36	210.22	213.58	220.48	238.4	225.44
3.661	48.46	152.74	193.54	185.76	191.56	192.06	217.22	201.92
3.677	48.68	152.8	180.04	178.24	173.2	190.36	198.82	199.2
3.694	48.56	143.08	172.8	179.76	165	189.14	198.16	205.02
3.71	48.92	137.68	160.24	167.74	166.08	198.58	183.72	206.74
3.727	48.78	123.68	148.98	166.1	161.56	182.62	184.34	196.86
3.743	48.76	119.44	142.34	147.4	151.94	170.12	189	182.04
3.76	48.42	112.88	140.62	148.44	147.38	156.68	198.12	183.16
3.776	48.5	120.54	147.64	135.2	143.62	160.14	189.12	172.86
3.793	48.48	113.86	141.7	138.86	143.04	146.3	171.24	159.58
3.809	48.44	113.42	134.12	135.44	145.12	135.38	150.48	143.9
3.826	49.62	102.4	122.56	138	139.78	126.56	144.94	139.3
3.842	49.84	102.88	117.76	126.32	129.5	134.16	141.7	140.54
3.858	49.62	98.88	115.16	121.3	118.84	129.38	142.26	137.14
3.875	48.96	91.68	115.4	118.44	120.28	127.06	138.56	130.4
3.891	49.94	87.64	116.38	116.52	124.22	127.24	142.6	128.74
3.908	50.36	93.14	111.4	113.34	115.68	127.5	138.84	126.26
3.924	49.66	100.26	105.5	114.46	111.28	126.74	142.98	126.98
3.941	49.16	93.2	100.8	116.32	104.14	121.24	139.7	113.92
3.957	49.34	87.12	102.44	117.36	106.74	123.82	136.26	112.36
3.974	50.08	87.74	101.38	110.06	105.1	122.06	125.18	120.86
3.99	49.8	87.58	99.7	107.4	106.02	120.18	122.98	131.14
4.007	49.22	82.72	104.62	106.6	112	115.86	116.94	126.4
4.023	48.46	83.66	104.16	108.08	111.46	116.6	110.5	114.44
4.04	48.36	88.56	106.98	107	100.14	116.9	107.14	114.16
4.056	48.82	84.78	108.28	102.74	92.08	110.84	116.12	112.94
4.072	49.2	80.72	112.3	106.14	98.6	108.84	124.46	113.56
4.089	49.34	75.24	108.92	104.4	105.56	110.88	126.42	115.7
4.105	49.28	79.96	104.58	108.44	109.06	110	121.08	124.2
4.122	49.02	77.18	105.68	108.88	109.98	102.96	114.1	126.66
4.138	49.34	78.72	104	109.48	108.48	108.48	106.18	122.72
4.155	49	77.72	103.3	101.38	103.38	112.62	105.06	116.78
4.171	48.94	79.26	106.92	96.18	100.02	109.7	108.5	123.3
4.188	48.42	85	108.86	96.88	96.9	106.8	109.16	124.26
4.204	48.88	84.32	107.3	103.46	105.88	110.06	110.22	124.18
4.221	48.96	84.28	108.82	113.28	112.24	112.26	106.72	109.02
4.237	48.9	78.06	111.86	113.78	115.66	111	106.52	110.88
4.254	48.46	75.76	111.6	106.22	98.84	105.92	100.5	111.44
4.27	49.02	74.14	104.34	94.3	87.9	104.76	97.9	112.98
4.287	49.1	70.68	96.66	91.16	82.4	98.5	97.44	104.08
4.303	49.02	74.54	90.84	89.04	86.4	102.24	95.38	102.4
4.319	48.48	94.8	90.88	89.64	93.72	102.16	98.06	105.18
4.336	48.48	154.14	119.14	112.1	105.68	108.1	104.5	116.58
4.352	48.46	280.16	190.62	176.5	137.64	132.3	130.34	191.34
4.369	48.92	470.04	313.5	302.98	224.74	200.94	198.54	332.98
4.385	48.98	677.2	480.88	474.66	366.88	355.2	321.46	559.84
4.402	48.92	797.92	646.66	649.6	545.18	547.66	534.14	796.34
4.418	48.62	795.32	737.18	746.82	719.8	739.36	725.02	946.34
4.435	48.64	691.2	740.06	730.28	802.46	826.68	862.78	982.38
4.451	49.16	572.18	654.16	632.08	783.46	807.1	863.02	871.32
4.468	50.12	455.48	543.92	523.42	674.62	670.52	788.18	722.44
4.484	50.2	370.38	413.66	434.72	548.38	531.68	631.98	541.9
4.501	49.46	290.7	313.22	360.24	413.86	425.16	474.02	411.1
4.517	48.4	245.12	246.68	302.92	318.24	362.08	370.02	325.04
4.534	48.96	209.44	209.26	257.3	277.98	303.3	298.46	276.9
4.55	49.08	184.2	203.3	232.16	247.64	267.66	265.28	249.86
4.566	49.4	153.94	186.28	193.58	219.36	233.98	224.02	221.4
4.583	48.88	127.7	168.1	160.96	186.24	204.6	211.8	195.78
4.599	49.24	110.98	140.22	139.56	171.6	165.1	183.94	174.42
4.616	49.16	101.4	125.88	130.84	156.76	148.6	167.7	156.72
4.632	49.12	90.78	116.3	126.24	143.64	128.3	143.82	145.4
4.649	48.6	84.06	109.72	113.92	128.38	118.54	121.9	133.4
4.665	49.9	77.9	107.4	111.18	116.1	107.52	105.74	127.12
4.682	50.28	77.98	100.26	104.56	113.62	102.68	102.34	113.56
4.698	50.04	78.1	97.76	95.24	107.64	99.46	104.12	108.32
4.715	48.46	78	95.04	89.58	101.94	100.48	101.16	102.72
4.731	49.08	72.64	95.88	89.44	97.58	104.76	101.46	107.78
4.748	50.1	72.26	91.88	93.4	101.96	107.1	101.68	108.52
4.764	50.48	71.94	90.4	96.58	101.5	100.06	106.18	115.96
4.78	52.32	74.96	89.78	93.78	100.24	98.98	103.18	128.6
4.797	52.32	71.8	87.22	91.54	100.9	100.74	108.38	138.34
4.813	52.4	69.8	88	88.14	101.38	115.48	113.76	135.58
4.83	49.8	69.84	89.12	87.62	102.78	118.98	119.92	130.38
4.846	51.52	69.24	91.42	84.32	102.18	118.16	117.9	125.4
4.863	51.56	65.62	90.38	82.72	102.2	107.52	110.82	115.26
4.879	51.82	66.92	85.34	83.26	98.76	100.02	110.04	108.08
4.896	50.12	69.1	83.32	86.08	97.96	93.82	101.44	107.32
4.912	49.98	70.72	78.76	85	97.08	90.18	99.88	109.32
4.929	49.32	67.58	85	85.38	94.82	85.76	96.72	100.74
4.945	48.92	66.44	82.74	86.88	89.9	85.82	101.4	95.1
4.962	48.94	68.26	85.4	88.4	89.84	86.12	101.12	97.56
4.978	48.94	67.76	82.84	84.58	91.74	87.32	92.7	100.72
4.995	49.84	66.46	89.98	81.8	91.34	87.18	93.76	94.78
5.011	49.8	65.68	88.32	80.36	88.8	88.88	89.26	87.34
5.027	50.12	65.86	84.4	83.24	87.84	94.78	89.24	85.62
5.044	48.96	67.08	81.2	80.34	88.02	89.96	90.5	88.94
5.06	48.84	62.88	78.58	79.08	82.8	86.42	91.94	89.34
5.077	48.9	60.66	77.72	77.5	80.08	76.02	98.2	87.66
5.093	49.44	62	81.36	82.38	81.34	78.26	89.82	85.52
5.11	49.44	63.18	87.44	84.98	87.98	84.6	86.82	84.76
5.126	48.96	64.56	90.64	84.12	91.82	94.62	83.46	90.16
5.143	49.4	65.48	86.16	83.86	98.56	96.8	85.8	100.96
5.159	49.52	70.74	87.3	88.72	97.36	93.44	89.38	99.88
5.176	50.16	83.42	92.3	90.2	93.82	90.62	91.24	100
5.192	49.78	100.6	105.06	91.1	84.56	92.92	94.34	108.9
5.209	49.64	142.84	118.42	107.54	87.94	103.74	102.42	139.56
5.225	49.3	181.78	139.78	136.58	103.76	125.22	125.46	181.22
5.242	49.1	211.94	172.86	173.84	133.84	153.94	160.44	210.02
5.258	49.02	222.14	215.2	194.12	173.72	184.84	202.44	238.06
5.274	48.4	220.36	217.7	204.5	202.4	216.78	247.14	252.46
5.291	48.8	210.78	207.98	203.76	229.6	243.26	272.66	255.66
5.307	49.56	177.96	174.24	195.24	227.82	247.8	262.28	237.8
5.324	50.4	141.14	158.78	183.8	213.94	227.54	231.32	200.38
5.34	50.7	109.36	134.68	166.7	185.14	201.96	202.66	168.04
5.357	50.04	91.24	130.9	148.04	156.44	179.08	173.98	137.18
5.373	50.18	83.84	119.98	126.6	131.2	167.54	152	126.48
5.39	49.88	75.3	113.98	107.88	113.22	145.36	135.54	117.8
5.406	49.74	74.12	100.42	97.52	105.08	122.28	119.26	113.24
5.423	49.28	72.8	95.52	90.36	96.36	96.1	103.14	102.04
5.439	49.16	72.7	86.72	87.26	90.16	88.92	95.52	97.38
5.456	49.02	75.44	88.08	82.32	87.98	85.04	93.32	99.44
5.472	48.42	88.24	90.78	85.42	85.04	86.86	93.82	103.64
5.488	48.42	110.76	91.78	88.72	80.38	84.76	92.02	106.58
5.505	49.64	131.86	99.74	99.1	81.48	89.18	96.06	109.74
5.521	49.9	148.12	116.48	112.86	97.3	97.82	98.48	127.62
5.538	50.1	161.46	137.7	137.72	123.98	120	110.32	150.4
5.554	48.94	168.78	147.76	159.56	143.18	143.74	128.68	172.54
5.571	49.84	170.12	163.74	176.8	155.18	167.3	161.74	185.4
5.587	49.66	148.44	172	176.06	169.4	180.96	180.98	185.64
5.604	49.5	126	170.34	174.1	178.98	189.62	191.74	171.44
5.62	49.14	106.54	148.9	157.72	175.86	179.28	174.76	158.34
5.637	49.44	97.18	134.34	149.48	155.3	161.08	171.3	148.78
5.653	49.8	84.5	121.3	126.74	139.48	141.12	155.14	142.24
5.67	49.7	72.48	111.62	112.3	120.72	130.82	149.72	127.18
5.686	49.52	65.56	100.7	98.24	112.88	112.6	129.12	111.86
5.703	49.64	64.74	99.64	93.8	101.12	98.14	114.26	99.92
5.719	49.28	63.46	96.34	90.46	97.3	85.48	92.7	93.26
5.735	49.34	66.44	97.62	84.64	87.02	86.4	90	91.84
5.752	48.76	68.94	93.26	83.18	84.28	80.98	86.46	89.88
5.768	48.68	80.82	96.08	82.58	82.4	77.76	87.24	92.34
5.785	48.92	152.88	88.7	81.62	81.66	76.96	88.46	87.82
5.801	49	670.86	90.72	81.24	79.08	83.16	96.88	90.84
5.818	48.98	6009.34	104.46	89.52	79.56	90.88	104.26	93.78
5.834	49.86	32361.8	201.24	122.74	90.8	95.96	100.36	118.84
5.851	50.82	94687.1	740.62	298.36	118.74	116.22	114.58	238.02
5.867	50.74	188600	5604.26	1496.82	252.12	215.94	178.34	835.86
5.884	49.38	296266	29905.9	10555.1	1201.74	878.3	568.42	5644.34
5.9	48.62	386135	85077.7	44732.1	9230.44	6827.32	3431.36	31610
5.917	48.66	440136	166845	113194	39730.2	32610.6	22216.1	95505.9
5.933	49.4	467565	254613	199754	106836	95983.6	72949.1	189256
5.95	49.64	480650	335399	285433	204582	184727	164665	292069
5.966	49.54	488204	395294	353590	297036	285100	274220	383333
5.982	49.52	473006	436671	403761	373112	371813	373944	457625
5.999	49.6	451504	454843	433158	418194	424671	448691	493556
6.015	50.76	425265	455178	444609	447841	445510	488657	511183
6.032	52.56	397500	435501	435882	452721	444923	499012	502471
6.048	57.04	373704	409442	417600	445214	446612	498441	486525
6.065	60.56	351194	384513	397180	417109	434267	492560	449344
6.081	59.58	331744	361198	373415	389542	419472	476313	416680
6.098	57.06	298198	341056	348348	370904	395920	439776	387373
6.114	53.38	269206	314224	315580	355958	366759	409255	361776
6.131	52.82	235000	284349	290162	332778	330298	379484	331580
6.147	53.06	202491	249486	261554	301037	300819	347113	299061
6.164	54.3	167900	219825	238356	272075	279216	308613	261989
6.18	54.46	142072	190623	205892	242658	254998	275655	228746
6.196	52.64	118588	159990	173407	212982	223110	241771	193814
6.213	51.46	94386.3	132583	141868	182954	188852	207061	165237
6.229	50.26	72391.2	105260	117189	150382	158464	168484	134761
6.246	49.72	55169.1	82719.1	92236.3	121208	130436	138402	109362
6.262	49.16	42547.4	62313.6	71597.9	94872.4	104020	108675	84831
6.279	49.4	32731.4	48521.3	54403.6	74105.2	81191.2	86400.5	66177.4
6.295	49.54	25481.5	37547.8	42344.3	57878	62720.2	66296.2	51184.9
6.312	50.04	20498.5	29262.1	32526.3	44579.1	48725.9	52928.7	40121.9
6.328	51	17121.7	23227.3	25071.3	34501.5	37502.4	41217.3	32451.8
6.345	50.78	14351.4	18545.3	20041.6	26184.4	29463.6	32219.5	25838.5
6.361	50.04	12107.7	15536.5	16758	21231.7	22972.3	25351.6	21274.6
6.378	49.44	10251.8	12828.3	14385.9	17863.4	18471.1	20985.2	17520.7
6.394	49.56	9114.16	11214.7	12194.7	15155.6	15842.7	17646.8	15017.4
6.411	49.4	8285.64	9761.52	10497.7	13136.6	13617.4	14907.8	13177.4
6.427	49.6	7558.08	8698.58	8829.22	11230.9	11755.7	12654	11553.1
6.443	52.58	6875.9	7626.74	7953.52	9820.98	10291.1	11057.7	10093.6
6.46	64.64	6152.54	6788.26	7284.28	8506.18	9086.18	10033.9	8991.88
6.476	84.8	5611.02	6199.84	6721.96	7604.2	8051.68	9088.08	8018.82
6.493	138.28	5167.64	5666.86	6112.68	7009.82	7183.06	8257.7	7502.74
6.509	279.68	5017.16	5232.18	5725.3	6588.46	6641.9	7533.44	7457.28
6.526	692.46	4964.26	4948.02	5792.22	6268.28	6473.08	7236.76	7950.7
6.542	1789.8	4907.3	5070.34	6486.74	6369.1	6907.1	7575.4	9586.56
6.559	3913.14	4894.94	5402.84	7833.76	7272.24	8238.84	8858.9	12706.5
6.575	7636.94	5020.32	5928.24	9818.38	9224.3	10328.5	11165.9	17640
6.592	12560.6	5089.98	6399.64	11937.6	12345.9	13284.3	14941	22522.1
6.608	18054.6	5018	6993.08	14279.1	15749.7	17459.3	19598.6	26986.5
6.625	23230.6	4794.66	7333.5	15680.1	18582.8	20846.8	24238.4	29605.7
6.641	26708.1	4591.54	7344.84	16272.8	20065.2	24011.3	27679.6	31121.7
6.658	27779.6	4280	7054.28	15785.2	20830.2	24984.2	29178.1	29994.9
6.674	26943	3908.98	6532.58	14686.9	21059.3	25615	28946.2	27785.1
6.69	24906.6	3616.16	6012.42	12788.1	19981.5	23639.8	27236.7	24392.9
6.707	22179.5	3283.66	5311.38	10821.2	17593.7	21048.7	23970.8	20736.7
6.723	18425.5	2975.78	4546.62	9069.48	14447.8	17781.9	19928.3	16773.8
6.74	14844.5	2717.04	3881.74	7524.62	11719.1	15099.7	15874.3	12998.8
6.756	11699.4	2624.86	3377.36	6152.18	9585.82	12120.7	12901.8	10245.7
6.773	8981.24	2430.62	3026.34	5051.62	7735.1	9444.32	10323.5	7886.34
6.789	6605.56	2250.96	2718.1	4206.68	6319.18	7229.58	8205.2	6314.12
6.806	4659.4	2087.88	2478.78	3424.34	5126.66	5958.88	6515.42	5127.18
6.822	3461.98	2028.7	2309.98	2876.5	4231.8	4889.64	5200.04	4321.96
6.839	2602.14	1913.94	2139.08	2549.78	3465.54	4041.62	4311.8	3650.52
6.855	1938.08	1791.92	1967.38	2374	2963.58	3377.5	3701.78	3084.36
6.872	1415.48	1709.72	1823.94	2173.48	2656.6	2964.84	3213.06	2788.68
6.888	1091.96	1696.8	1679.1	1986.58	2431.26	2686.66	2786.16	2562.32
6.904	888.52	1682.84	1620.96	1857.32	2187.18	2430.08	2556.3	2404.8
6.921	724.88	1653.92	1608.86	1820.4	2044.02	2221.24	2391.74	2260.5
6.937	642.9	1608.22	1609.1	1721.14	1934.2	2023.36	2223.9	2130.66
6.954	560.14	1579.66	1568.78	1637.32	1851.62	1893.02	2088	2074.78
6.97	499.96	1517.18	1565.36	1530.26	1786.26	1788.64	1986.72	1962.78
6.987	420.78	1423.74	1505.36	1508.12	1692.94	1735.92	1923.5	1869.52
7.003	386.28	1364.02	1452.5	1472.42	1651.08	1728.46	1817.86	1762.02
7.02	377.5	1365.74	1356.26	1440.54	1601.78	1710.54	1759.16	1709.68
7.036	352.18	1380.36	1314.1	1374.4	1588.52	1682.62	1693.64	1659.38
7.053	325.38	1361.6	1281.88	1316.08	1552.02	1601.56	1643.96	1602.62
7.069	298.16	1355.22	1247.14	1304.48	1525.8	1554.26	1596.06	1576.86
7.086	288.02	1303.8	1225.18	1278.82	1469.98	1458.22	1563.4	1581.8
7.102	263.5	1270.98	1198.82	1257.7	1393.64	1407.88	1563.76	1615.24
7.119	228.04	1220.94	1167.48	1230.42	1326.4	1368.8	1532.44	1591.8
7.135	205.44	1276.62	1138.08	1207.02	1303.5	1360.08	1489.16	1542.56
7.151	198.84	1381.88	1134.22	1193.44	1326.68	1298.56	1477.34	1451.22
7.168	200.54	1777.32	1104.12	1164.34	1307.5	1269.32	1452.54	1396.96
7.184	204.16	2970.04	1155.44	1204.2	1299.68	1235.8	1422.3	1386.02
7.201	196.12	6504.12	1268.52	1278.36	1260.16	1244.46	1367.28	1505.38
7.217	183.52	15765.7	1614.56	1547.22	1278.3	1249.58	1320.06	1843.68
7.234	171.08	32681.5	2575.42	2330.2	1385.38	1361.66	1450.02	2922.9
7.25	168.96	58845.9	5422.12	4830.56	1771.72	1680.2	1804.92	5672.62
7.267	166.36	87983.3	12703.8	11192.5	2940.4	2594.66	2908.68	13068.4
7.283	163.04	118231	26977.7	24088.6	6245.48	5057.3	5783.46	28522.1
7.3	159.32	138742	48436.1	45444.1	14267.9	11159.6	12885.9	52917.6
7.316	145.9	153120	73253.9	70723.8	29732.8	23644.4	27337.9	82715.7
7.333	135.48	156218	99897.9	96324.8	52396.8	43871	50720.9	114178
7.349	135.36	154856	123837	117927	78582.4	70414	80969.9	139344
7.366	143.28	150301	138709	132166	104473	99286.1	113958	156524
7.382	134.22	141386	142968	136580	124872	121637	138567	166192
7.398	128.34	130611	142373	135352	140110	138816	153236	163464
7.415	119.04	113943	137072	131357	146097	146527	160576	159893
7.431	117.54	98406.2	127311	124260	144155	149590	159933	149067
7.448	116.88	83157.3	114717	113470	134591	144088	156785	136871
7.464	110.26	70548.7	102566	103511	123787	134579	148675	118811
7.481	110.78	59079.5	88942.6	91293	113505	122406	138086	101927
7.497	109.86	47106.8	74636.1	77949.7	102109	108441	121783	88284.2
7.514	115	36519	61723.9	63108.1	89015.6	94829.2	103302	72175.4
7.53	111.9	27437.9	50331.6	51783.8	75620.3	80876.9	87856.8	58620.6
7.547	97.86	20490.8	39325	41368.3	63656.3	68104.9	70654.4	45216.6
7.563	93.92	15140.4	30589.9	31760.9	52487.1	55321.1	56299.7	34742.6
7.58	93.54	11448.3	23268.8	23707	42070.8	43689.9	44154.8	26778.4
7.596	94.02	8472.84	17494.6	17407	31964	33569.2	35427	20857.6
7.612	86.5	6477.76	12827.1	13175.2	23724.3	25565.1	27595.5	15575.1
7.629	85.94	5219.94	9568	9789.82	17329.9	18990.4	21037.1	11574.7
7.645	86.68	4394.34	7347.2	7320.7	13182	14213	15566.8	9116.58
7.662	89.6	3648.26	5854.22	5827.84	9925.46	10920.1	11518	7246.1
7.678	90.38	2985.5	4575.48	4633.66	7574.48	8602.72	8700.14	5817.52
7.695	90.04	2584.16	3814.58	3870.06	5974.46	6823.16	7048.16	4828.78
7.711	88.62	2340.54	3096.16	3308.58	4883.4	5459.7	5802.52	4073.14
7.728	83.8	2100.94	2640.5	2875.62	4053.68	4410.98	4805.46	3564.58
7.744	82.6	1888.66	2358.06	2575.92	3437.5	3683.98	3935.18	3126.76
7.761	81.06	1805.64	2181.26	2260.8	2990.62	3214.5	3466.54	2793.44
7.777	79.14	1716.1	1998.34	2013.78	2630.92	2801.18	3050.04	2552.52
7.794	78.84	1564.04	1800.02	1824.54	2345.78	2477.42	2720.06	2382.76
7.81	79.76	1443.16	1696.5	1704.6	2123.46	2216.84	2430.44	2176.7
7.827	85.82	1386.52	1557.44	1618.68	1945.98	2037.86	2291.74	2008.06
7.843	84.82	1364.98	1421.86	1524.38	1807.58	1876.36	2133.64	1872.46
7.859	77.62	1269.14	1334.24	1374.9	1681	1758.76	1927.32	1741.06
7.876	76.88	1189.9	1284.46	1309.2	1544.78	1640.04	1790.64	1613.38
7.892	80.26	1147.52	1220.62	1212.46	1478.2	1553.04	1720.56	1515.98
7.909	84.62	1120.68	1192.32	1175.68	1425.3	1462.46	1642.86	1470.42
7.925	89.14	1050.34	1139.58	1076.4	1357.14	1399.02	1556.4	1453.08
7.942	99.62	989.56	1078.1	1047.16	1297.06	1343.5	1445.68	1429.26
7.958	111.32	954.96	998.28	1035.02	1262.58	1266.4	1375.34	1397.28
7.975	123.98	938.9	985.16	1083.66	1222.4	1214.66	1361.86	1370.5
7.991	151.58	917.66	975.28	1054.42	1129.2	1165.06	1338.9	1375.94
8.008	180.96	936.62	927.76	989	1067.22	1160.08	1289.36	1415.32
8.024	233.74	935.82	898.4	885.8	1049.74	1112.4	1248.3	1441.88
8.041	298.62	897.88	903.04	883.9	1050.68	1056.38	1256.36	1424.74
8.057	366.96	833.32	903.4	899.98	1017.7	1015.7	1247.24	1387.14
8.074	398.22	798.52	883.78	891.9	986.12	1041.08	1208.94	1375.96
8.09	384.94	796.32	823.86	848.38	939.54	1051.98	1159.62	1368.52
8.106	370.5	781.4	796	799.5	929.18	1032.5	1149.7	1317.62
8.123	353.04	754.64	754.4	798.9	944.08	1014.4	1156.08	1250.92
8.139	343.8	718.18	731.14	782.46	915.2	992.5	1166.96	1185.18
8.156	313.06	699.12	726.7	757.62	844.88	956.74	1160.32	1167.6
8.172	299.4	677.2	715.06	725.92	781.56	898.5	1112.3	1113.16
8.189	280.88	671.86	705.86	699.24	753.16	845.94	1054.68	1030.86
8.205	252.52	654.7	667.26	672.54	742.5	802.6	955.5	938
8.222	207.76	648.3	643.86	650.3	705.32	774.74	868.08	835.2
8.238	185.14	615.88	627.54	652.52	709.64	748.48	810.56	775.88
8.255	176.08	585.74	605.36	653.56	698.44	733.2	780.42	728.9
8.271	158.8	556.66	589.68	636.98	692.94	716.22	789.74	754.54
8.288	134.72	539.82	580	604.4	661.28	692.22	800.82	746.56
8.304	115.54	534.68	590.68	567.36	648.36	674.32	777.42	718.22
8.32	109.24	545.54	569.26	543.96	644.9	626.9	726.06	683.88
8.337	101.58	527.9	538.36	532.28	620.08	587.64	669.84	653.72
8.353	89.9	508.54	498.02	521.46	591.7	552.02	640.98	651.82
8.37	80.88	486.02	479	502.72	582.5	553.74	616.2	616.68
8.386	77.14	467.78	461.44	486.1	580.34	563.28	620.76	596.42
8.403	83.52	464.74	478.18	484.84	553.28	547.42	615.36	567.26
8.419	84.9	455.98	497.42	493.82	515.16	518.26	600.52	547.9
8.436	80.18	450.58	494.48	483.18	501.94	494.28	574.8	561.64
8.452	75.36	433.6	458.44	479.38	495.32	503.98	586.9	567.64
8.469	71.22	416.3	432.2	462.64	503.14	537.52	570.86	550.5
8.485	71.9	432.74	429.66	463.82	513.3	540.54	562.12	523.68
8.502	69.8	452.56	421.06	435.2	516.28	535.1	520.38	515.92
8.518	66.72	447.48	418.18	432.7	494.66	486.96	514.46	545.38
8.535	66.04	434.54	401.84	430.38	460.68	483.3	497.1	540.82
8.551	66.72	418.96	410.52	425.74	448.72	469.64	478.18	526.72
8.567	70.52	433.36	422.4	409.52	441.58	477.84	482.68	505.1
8.584	67.44	429.08	425.32	401.66	452.16	452.26	475.2	498.68
8.6	63.48	418.44	401.74	418.26	440	437.28	491.38	510.98
8.617	62.8	400.38	381.38	427.2	427.76	420.34	485.46	540.06
8.633	64.06	396.14	383.18	425.14	421.26	420.18	507.56	528.92
8.65	65.04	398.4	380.9	413.98	425.62	429.82	496.14	515.5
8.666	65.6	390.1	374.48	416.82	430.06	420.68	486.84	462.92
8.683	65.56	379.92	373.92	429.32	412.2	416.88	484.54	458.2
8.699	65.14	375.74	393.26	426.22	403.06	414.82	487.82	425.74
8.716	65.08	373.26	400.66	404.12	391.74	417.1	460.26	459.52
8.732	66.32	382.02	378.78	366.58	389.96	438.82	434.3	476.62
8.749	64.24	365.94	366.1	341.84	383.14	455.58	432.38	497.6
8.765	60.26	342.84	364.46	339.56	389.02	458.58	439.46	464.96
8.782	60.62	329.44	378.96	360.88	396.34	444.7	450.48	460.42
8.798	63.66	342.7	358.76	370.34	401.96	431.58	436.18	441.6
8.814	63.5	370.4	358.14	369.88	408.7	424.62	434.86	445.54
8.831	61.66	364.52	351.84	364.58	403.9	416.14	406.06	420.52
8.847	59.92	356.88	351.66	358.9	380.68	415.48	413.9	415.06
8.864	60.38	347.24	335.16	360.78	367.18	433.22	418.54	407.54
8.88	59.56	358.62	331.88	353.64	351.92	408.68	435.12	413.82
8.897	61.02	356.48	325.86	355.02	354.64	384.14	411.54	414.96
8.913	61.62	342.34	315.5	328.12	347.74	355.58	400.6	405.1
8.93	64.8	332.52	319.26	332.32	350.7	359.54	387.52	406.02
8.946	64.84	350.02	309.28	323.6	347.16	361.54	380.66	402.86
8.963	65.08	362.2	311.86	338.64	359.98	350.1	369.82	412.94
8.979	59.94	350.1	304.88	316.24	357.84	350.28	370.1	410.92
8.996	61.46	324.62	324.24	336.06	349.5	346.08	380.54	394.74
9.012	60.28	291.86	310.5	330.02	330.4	361.54	391.14	368.2
9.028	60.66	278.74	307.16	344.24	343.98	350.12	377	366.46
9.045	57.72	278.06	303.92	317.46	337.76	344.06	360.06	376.52
9.061	58.7	283.9	313.92	305.66	322.86	342.62	350.34	384.86
9.078	62.32	279.9	306.32	280.56	313.26	347.5	362.36	381.4
9.094	63.38	274.4	290.48	292.52	311.4	360.14	358.36	374.22
9.111	60.66	273.4	290.54	300	306.26	346.2	356.8	372.16
9.127	56.8	269.94	306.36	309.74	295.18	331	359.88	373.12
9.144	55.6	268.22	320.26	300.24	308.42	308.42	379	373.92
9.16	54.96	287.56	327.36	312.18	342.86	325.1	383.66	373.4
9.177	55.66	311.82	349.58	343.84	383.24	364.42	397.22	401.24
9.193	61.52	364.82	385.92	381.5	427.4	413	452.72	452.76
9.21	67.26	434.54	431.76	437.64	489.88	488.44	550.08	523.32
9.226	70.54	522.2	487.14	527	585.88	642.72	708.72	628.56
9.243	69.84	637.46	637	709.04	771.84	839.18	928.88	852.46
9.259	72.58	839.86	876.84	947.32	1091.5	1139.32	1204.1	1171.96
9.275	90.04	1205.84	1286.04	1347.94	1574.34	1605.78	1701.34	1712.12
9.292	109.72	1699.28	1861.12	1993.4	2293.66	2369.64	2512.78	2643.2
9.308	155.14	2431.38	2809.38	3117.3	3358.94	3620.22	3910.86	4094.82
9.325	194.04	3104.8	3754.34	4143.26	4391.16	4894.96	5417.24	5494.04
9.341	237.46	3616.7	4292.6	4614.6	4981.04	5462.96	6341.86	6251.76
9.358	246.72	3220.06	3813.92	3908.22	4405.02	4718.36	5733.32	5566.38
9.374	221.22	2261.42	2630.22	2639.26	3049.68	3178.9	3949.56	3932.92
9.391	179.14	1186.02	1470.74	1435.94	1638.7	1791.66	2163.28	2197.9
9.407	131.68	641.62	787.74	802.2	891.64	959.42	1133	1186.14
9.424	108.14	439.38	535.42	532.04	622.2	629.82	737.66	760.3
9.44	86.16	331.32	355.82	376.86	438	441.22	494.72	511.56
9.457	74.06	272.86	265.58	288.18	320.32	346.52	369.62	382.5
9.473	64.98	242.08	229.86	253.6	276.12	285	315.36	294.82
9.49	60.26	213.68	215.76	232.44	250.68	245.44	259.44	252.76
9.506	59.52	203.94	209.8	210.18	212.7	215.66	222	230.04
9.522	58.3	190.98	200.3	190.32	182.44	191.8	189.96	214.82
9.539	56.2	169.86	178.28	170.62	163.9	179.32	177.74	192.26
9.555	55.74	153.56	155.98	162.52	150.84	170.8	154.92	172.44
9.572	54.86	139.14	142.1	148.42	135.16	160.24	146.62	158.24
9.588	55.42	138.58	136.36	132.52	127.58	137.64	135.88	151.76
9.605	53.3	135.08	119.26	121.74	120.74	121.68	128.2	139.86
9.621	51.52	125.12	109.46	111.86	113.16	109.46	116.9	123.96
9.638	50.7	117.5	107.86	108.68	100.82	111	110.3	113.36
9.654	50.06	108.68	102.44	104.72	94.78	101.58	107.82	105.52
9.671	50.68	98.6	93.34	97.78	91.68	96.64	97.86	101.9
9.687	50.28	83.78	87.36	88.76	88.64	87.74	89.2	87.38
9.704	50.28	76.34	81.82	76.78	79.36	89.54	82.08	81.02
9.72	49.32	77.76	73.76	73.94	67.78	83.72	78.3	75.4
9.736	48.7	78.58	67.2	70.12	63.4	75.82	76.62	77.44
9.753	49.54	75.64	66.34	70.04	61.4	66.48	70.54	73.22
9.769	49.66	67.98	62.56	64.2	62.94	65.72	64.78	67.12
9.786	49.84	60.36	63.58	59.94	59.7	62.14	59.16	61.48
9.802	49.12	58.64	63.74	57.18	56.2	59.72	56.66	57
9.819	49.2	57.68	60.66	56.76	53.64	56.12	55.44	55.7
9.835	48.7	58.44	57.52	54.92	52.56	55.42	52.4	52.74
9.852	49.26	55.46	53.62	53.24	52.68	53	52.4	52.42
9.868	49.92	52.6	51.62	52.18	51.12	50.6	51.68	50.28
9.885	49.94	53.04	49.34	52.14	50.88	49.34	52.64	49.22
9.901	49.28	53.52	50.88	50.78	50.92	49.96	53.24	48.6
9.918	48.56	53.74	50.92	51.24	52.24	50.92	54.78	49.82
9.934	49.56	50.76	50.72	51.1	52.7	51.9	53.36	51.38
9.951	52.34	50.26	50.14	51.38	54.38	53.76	52.04	52.46
9.967	52.62	49.76	50.32	50.22	53.46	54.58	52.38	53.12
9.983	51.18	50.08	51.32	50.64	53.34	53.08	53.42	52.48
10	50.12	50.98	53.44	50.82	50.48	52.56	56.52	52.7
10.016	50.48	51.72	54.28	52.34	50.66	52.9	55.22	52.02
10.033	51.98	54.08	53.48	53.36	50.66	54.2	54.54	51.7
10.049	50.64	53.88	51.52	53	50.96	52.16	55.64	51.92
10.066	50.26	53.8	50.22	51.18	50.66	51.8	57.64	52.18
10.082	48.56	50.44	51.36	50.92	50.34	53.2	57.9	52.66
10.099	48.54	51.96	51.66	52.1	50.34	55.04	54.5	54.14
10.115	48.56	52.6	52.72	52.2	50.16	57.16	52.54	54.7
10.132	48.94	52.9	51	51.08	51.26	56.08	52.92	54.3
10.148	49.02	54.28	51.32	50.52	53.08	54.54	52.78	51.32
10.165	48.96	56.6	51.4	51.34	53	51.76	55.1	51.98
10.181	48.6	56.4	51.1	51.08	51.68	51.62	53.52	52.56
10.198	51	54.8	50.02	52.24	49.82	51.88	53.04	54.7
10.214	51.38	54.3	49.76	51.9	51.32	52.52	50.78	54.48
10.23	51.32	56.58	50.66	52.42	52.4	52.6	53.14	54.06
10.247	48.94	55.16	52.46	50.1	52.98	51.98	53.48	51.28
10.263	48.9	52.44	53.16	49.9	51.38	50.7	53.1	50.88
10.28	48.58	51.28	52.86	51.1	49.6	49.12	51.46	51.72
10.296	48.6	51.58	51.68	53.28	50.34	48.72	52.12	52.12
10.313	49.08	52.42	50.5	53.46	50.86	49.48	52.76	53.28
10.329	49.7	51.02	50.56	52.42	50.92	50.4	51.92	53.04
10.346	49.84	49.82	50.88	51.28	50.78	52.46	51.08	55.72
10.362	49.32	49.66	50.54	52.96	50.9	53.06	52.18	55.58
10.379	48.72	51.08	51.3	53.76	51.88	53.12	53.42	54.06
10.395	48.58	52.88	52.24	56.16	53.98	51.76	54.36	51.14
10.412	49.82	53.16	53.68	54.68	54.26	52.96	51.9	49.08
10.428	50.52	54.36	53.3	54.66	54.44	53.18	52.26	51.8
10.444	50.7	53.9	51.84	52.84	52.84	53.04	50.76	53.38
10.461	49.38	54.64	50.72	52.3	53.68	50.82	51.6	54.2
10.477	49.38	53.56	52.04	51.16	52.86	50.42	53.28	53.02
10.494	50.56	53.76	53.96	51.62	52.44	52	54.22	57.36
10.51	50.68	52.72	53.38	52.3	54	53.46	53.66	57.32
10.527	49.9	52.08	51.7	51.62	55.04	54.56	54.34	56.04
10.543	48.68	51.58	50.62	51.3	53.66	55.8	55.64	51.54
10.56	50.42	50.9	51.02	51.88	51.34	55.52	54.36	51.72
10.576	51.42	52.66	50.66	53.58	49.7	53.4	52.82	51.34
10.593	51.5	58.36	53.52	53.74	51.52	51.1	53.88	51.32
10.609	49.98	60.88	53.74	54.22	53.24	54.52	55.14	52.58
10.626	49.2	58.7	54.18	54.72	55.14	56.3	55.54	53.12
10.642	49.08	55.4	52.52	54.04	55.74	55.74	55.24	54.02
10.659	48.9	54.8	52.48	52.56	55.38	53.04	54.44	52.52
10.675	50.06	55.16	51.78	52.56	54.9	51.7	53.92	53.68
10.691	49.92	54.92	52.08	52.48	52.7	51.42	53.5	57
10.708	49.84	54.3	52.08	52.64	53.96	50.84	53.52	58.82
10.724	49.02	54.5	51.22	51.82	53.74	52.34	52.06	55.66
10.741	49.06	54.44	51.9	56.34	54.1	53.5	53.82	51.84
10.757	49.36	54.82	52.12	57.44	51.6	55.44	54.16	52.68
10.774	49.88	55.74	52.12	56.66	52.66	54.38	54.42	53.16
10.79	52.38	56.6	51.2	53.18	51.9	52.28	51.82	55.08
10.807	52.16	57.5	51.24	53.96	52.42	51.84	52.76	54.46
10.823	51.44	56.2	50.92	54.94	50.92	53.7	53.84	54.96
10.84	49.72	54.92	50.5	53.94	51.44	54.06	55.68	52.78
10.856	49.74	54.3	50.74	51.56	51.96	53.2	55.3	51.86
10.873	49.16	53.12	50.82	51.78	51.72	52.54	53.74	52.3
10.889	48.52	52.44	53.14	52.42	51.62	52.9	51.8	52.82
10.906	48.52	51.9	56.42	54.3	50.36	53.66	49.58	54.32
10.922	49.98	53.06	56.64	54.98	51.94	54.2	49.78	54.7
10.938	50.66	57.54	56.34	54.38	53.74	56.4	51.68	55.58
10.955	50.9	58.44	55.78	55.06	57.16	56.08	53.84	56.38
10.971	49.42	59.04	56.94	55.12	56.86	56.9	56.4	56.18
10.988	49.2	63.76	57.18	58.28	56.04	57.22	58.06	57.42
11.004	48.86	70.06	60.68	61.58	59.02	61.76	63.24	63.78
11.021	49.12	82	71.22	74.88	65.2	75.72	72.9	77.42
11.037	51.08	103.78	88.94	92.96	81.08	97.9	96.48	103.3
11.054	51.78	137.16	119.08	122.42	110.44	130.66	120.94	125.68
11.07	52.42	164.8	154.54	143.66	145.12	163.92	156.5	156.58
11.087	53.92	187.34	186.6	175.72	171.1	197	189.42	179.04
11.103	57.4	209.84	211.44	203.42	190.48	222.98	210.02	213.8
11.12	60.2	231.46	233.44	229.94	212.16	235.06	229.5	230.5
11.136	57.48	247.6	237.22	235.82	233.54	259	238.58	245.24
11.152	55.46	237.32	227.7	228.86	238.08	266.74	243.76	248.76
11.169	53.46	222.02	218.98	213.02	242.3	259.5	234.38	243.06
11.185	56.76	202.72	211.18	208.8	230.66	240.8	237.2	237.48
11.202	55.56	195.96	204.8	209.18	217.44	221.64	237.42	224.58
11.218	53.96	185.18	192.42	210.7	198.1	201.36	221.22	224.24
11.235	49.88	172.94	196.6	196.8	202.92	178.1	194.74	223.88
11.251	49.24	164.2	181.44	182.22	187.78	169.76	179.56	213.14
11.268	50.3	157.96	163.24	164.06	169.66	167.86	164.46	191.72
11.284	53.6	154.9	144.54	148.84	143.6	155.86	154.88	164.16
11.301	55.08	147.96	139.32	139.38	142.64	141.64	142.18	155.84
11.317	54.64	137.3	131.78	135.44	131.74	132.9	141.36	144.72
11.334	53.48	125.2	124.86	128.08	123.18	127.26	137.82	139.7
11.35	52.6	115.98	119	115.46	112.48	127.46	131.18	131.74
11.367	50.66	101.26	109.76	107.84	107.82	117.8	117.8	131.42
11.383	49.1	94.56	102.18	102.36	101.86	105.16	103.56	121
11.399	48.84	89.84	93.56	104.78	95.02	99.5	101.14	113.7
11.416	49.36	90.56	92.56	98.86	86.62	96.58	99.88	101.08
11.432	49.12	83.74	90.26	91.34	83.8	99.9	100.44	98.88
11.449	49.08	80.54	93.46	83.98	83.06	92.94	96.36	90.64
11.465	48.54	76.1	89.92	77.92	90.02	89.38	96.62	90.48
11.482	48.52	73.96	83.66	74.84	87.48	84.86	90.62	89.18
11.498	48.78	69.58	79.4	71.2	84.48	83.4	80.64	91.04
11.515	48.86	67.54	75	76.04	77.8	80.2	74.46	89.14
11.531	49.3	65.96	73.52	76.48	74.54	76.12	76.84	79.22
11.548	49.22	64.82	69.28	71.2	75.3	80.62	76.04	78.88
11.564	49.18	65.32	66.18	65.74	71.72	81.58	72.1	79.48
11.581	48.62	62.3	64.96	63.36	67.74	77.1	68.14	79.12
11.597	48.34	60.06	67.54	62.88	62.52	68.18	69.74	71.22
11.614	48.36	59.48	68.12	62.22	62.12	65.16	68.26	67.48
11.63	49	61.6	66.08	62.1	61.5	64.06	70.52	71.86
11.646	49.38	60.66	61.24	62.44	60.36	63.26	70.22	70.54
11.663	49.32	57.2	60	59.24	57.54	62.86	73.48	66.56
11.679	49.14	56.7	58.62	57.78	58.12	64.24	66.3	65
11.696	48.94	56.92	58.82	59	56.62	62.94	61.92	64.82
11.712	49.18	58.8	61.54	60.68	58.9	62.68	60.2	63.34
11.729	48.72	58.98	60.44	60.74	62.38	63.96	67.6	60.58
11.745	48.68	60.84	58.9	58.32	60.96	66.08	71.16	62.7
11.762	48.38	59.1	56.9	57.4	58.98	64.36	67.24	61.96
11.778	48.38	56.92	60.54	56.58	57.06	59.56	62.52	60.26
11.795	48.92	55.44	60.52	58.72	61	58.38	60.6	57.34
11.811	49.02	54.44	57.86	59.7	60.3	57.8	62.26	58.08
11.828	48.94	53.52	56	59.64	57.28	58.8	63.42	58.12
11.844	48.44	52.52	55.48	58.86	54	57.3	59.32	57.4
11.86	48.46	53.44	53.04	57.48	54.28	56.94	54.64	56.38
11.877	48.44	55.02	52.88	56.18	54.98	54.94	49.82	57
11.893	48.42	57.96	53.94	54.14	54.16	56.48	53.84	57.1
11.91	48.42	59	56.2	58.24	55.36	56.58	55.38	58.42
11.926	48.44	57.12	53.96	62.52	56.72	57.44	58.2	59
11.943	48.46	53.16	53.6	63.04	56.2	57.1	58.24	61
11.959	48.44	50.68	50.94	58.64	54.36	57.02	59.32	61.38
11.976	48.42	49.72	52.68	55.12	54	56.46	59.36	59.88
11.992	48.68	49.18	53.12	55.52	53.86	55.24	58.32	57.74
12.009	48.74	50.24	54.2	56.4	51.64	56.08	57.18	56.72
12.025	48.72	51.82	53.74	55.42	50.32	57.26	57.54	56.24
12.042	49.34	55.98	54.26	53.22	50.1	56.96	57.16	56.74
12.058	49.46	57.82	55.46	51.66	51.46	56.56	58.22	55.46
12.075	49.92	57.66	55.44	52	51.64	55.44	56.26	54.06
12.091	49.18	54.96	55.8	53.12	55.56	55.06	55.16	53.04
12.107	49.08	53.58	57.42	53.88	59.86	56.12	55.98	55.2
12.124	48.46	52.92	56	53.96	60.5	54.98	57.36	57
12.14	48.42	55.26	55.16	52.24	60.66	55.68	58.86	55.28
12.157	48.42	55.6	53.1	52.16	58.36	54.74	55.74	54.68
12.173	48.44	55.98	54.3	52.78	56.94	54.52	55.66	55.66
12.19	48.46	52.08	54.28	53.8	51.74	56.34	53.54	59.16
12.206	48.44	54.8	53.4	53.38	51.78	55.34	54.86	57.02
12.223	48.44	55.8	53.96	51.8	55.5	55.1	52.64	57.66
12.239	48.48	55.94	53.08	53.1	58.8	51.88	53.3	54.88
12.256	48.48	52.86	52.74	54.16	60.08	52.16	51.52	59.52
12.272	48.46	50.54	53.36	55.2	57.36	51.1	52.5	59.96
12.289	48.48	51.34	54.74	54.24	54.2	50.76	55.46	59.26
12.305	49.3	50.42	56.04	53.9	51.18	50.42	55.76	53.08
12.322	49.78	50.46	55.62	54.94	51.64	52.46	56.1	50.6
12.338	49.92	50.08	54.34	56.9	52.36	52.52	54.12	50.96
12.354	49.1	51.76	53.86	57.7	51.78	52.74	55.04	53.4
12.371	48.72	52.08	53.54	56.48	50.76	51.06	53.34	55.98
12.387	48.5	53.38	55.4	53.82	51.18	54	51.88	57.34
12.404	48.54	52.42	54.76	53.26	52.14	54.56	50.82	57.52
12.42	48.56	53.42	54.64	52.26	52.1	55.54	51.68	57.7
12.437	48.9	51.7	52.58	54	51.52	53.94	53.94	58.02
12.453	48.96	52.18	54.82	53.94	52.38	56.32	54.78	56.82
12.47	48.92	52.92	56.32	55.26	52.78	57.42	54.1	56.34
12.486	48.58	54.98	57.84	52.88	53.82	59.6	52.98	54.56
12.503	48.76	54.2	57.64	52.84	53.26	58.08	52.42	53.96
12.519	49.68	51.94	56.2	51.02	54.26	56.88	53.02	54.4
12.536	49.8	50.12	54.5	52.38	53.18	53.66	55.56	55.5
12.552	49.48	51.78	52.18	53.06	52.64	54.68	58.36	55.26
12.568	48.62	54.26	51.82	54.34	53.18	54.94	59.8	54.6
12.585	48.58	53.68	53.46	53.4	53.42	55.68	60.34	54.64
12.601	48.58	53	53.14	53.56	54.5	54.42	59.36	54.26
12.618	48.58	52.38	53.64	52.38	54.14	54.4	57.52	54.04
12.634	48.6	53.32	53.98	53.6	57.06	53.34	56.16	57.44
12.651	48.6	52.22	54.56	53.18	57.24	56.54	57.92	57.58
12.667	48.58	51	55.38	54.1	57.48	61.28	59.74	56.98
12.684	48.54	53.84	54.32	53.48	55.34	61.5	57.84	54.44
12.7	48.6	54.86	56.62	53.66	54.44	57.42	57.24	54.2
12.717	48.62	55.1	54.62	54.2	53.26	53.22	54.78	54.74
12.733	48.7	51.64	53.26	52.92	55.4	53.62	57.2	56.5
12.75	48.6	50.24	51	52.98	56.12	55.2	56.56	57.72
12.766	48.6	50.12	52.98	55.24	56.18	56.48	56.66	55.78
12.783	48.58	51.5	52.96	56.88	52.62	57.5	53.54	55.76
12.799	48.56	52.06	52.66	55.8	54.2	54.92	53.72	56.72
12.815	48.92	52.06	53.02	51.84	53.62	54.46	55.32	57.2
12.832	49.28	52.86	53.28	53.02	56.46	54.64	56.84	56.6
12.848	49.28	53.98	56.76	54.48	57.54	53.98	55.4	55.6
12.865	49.1	53.68	57.82	56.2	59.74	55.06	54.92	56.7
12.881	48.84	51.54	59.48	53.6	59	53.74	54.5	55.7
12.898	48.82	50.64	55.6	53.02	56.66	57.28	55.84	55.26
12.914	48.62	50.92	53.42	52.3	54.18	56.34	54.86	56.22
12.931	48.64	52.32	55.54	54.12	53.24	61.1	54.08	57.26
12.947	48.62	52.6	57.66	53.76	52.4	62.06	54.78	57.8
12.964	49.06	54.76	58.52	54.88	53.58	63.72	54.7	55.58
12.98	49.16	56.9	54.54	54.28	52.96	58.92	53.62	53.08
12.997	49.08	56.1	54.24	53.68	54.82	57.18	51.8	50.76
13.013	48.64	53.46	55.02	53.56	54.58	56.58	55.54	55.48
13.03	48.66	51.1	55.7	54.92	53.26	56.04	55.32	59.56
13.046	48.66	51.06	55.08	54.68	53.38	53	54.74	62.36
13.062	48.64	51.76	53.2	52.88	57.78	51.4	51.76	58.1
13.079	49.34	53.48	52.8	51.66	58.18	53.56	53.06	58.08
13.095	49.46	53.82	51.76	52.66	56	56.5	53.16	56.5
13.112	49.36	54.18	52.46	56.04	51.92	57.1	53.42	55.64
13.128	48.64	53.7	54.64	54.98	53.28	56.48	54.52	55
13.145	48.62	53.76	55.02	55.98	52.28	57.38	54.62	54.44
13.161	48.62	53.7	53.7	53.24	52.16	60.68	54.46	55.94
13.178	48.74	54.16	53.22	54	51.82	61.3	52.68	56.12
13.194	48.76	52.88	56.62	51.62	52.46	57.42	55.88	57.72
13.211	48.74	50.9	57.6	53.46	52.96	54.32	58.02	54.28
13.227	48.6	50.36	56.4	55.46	52.86	53.62	60.2	55.22
13.244	48.58	52.24	53.82	55.82	52.84	52.9	59.26	56.06
13.26	48.52	53.44	55.58	54.72	52.82	52.02	58.98	58.4
13.276	48.52	55.24	55.74	54.6	54.96	52.92	58.88	56.1
13.293	48.52	54.94	56	55.56	53.7	55.32	57.04	55.1
13.309	48.54	56.62	53.68	56.38	54.84	58.54	57.26	54.88
13.326	48.54	55.82	52.1	56.84	55.52	59.46	55.78	56.34
13.342	48.52	57.52	55.42	57.42	57.4	57.26	57.9	59.64
13.359	48.5	54.2	56.04	56.86	55.46	54.26	57	59.9
13.375	48.48	55.52	56.78	55.26	55.16	56.08	55.64	60.4
13.392	48.48	55.7	55.86	55.64	55.76	58.14	57.36	60.86
13.408	48.5	56.82	56.26	53.52	54.94	58.48	60.02	62.82
13.425	48.52	54.2	59.22	52.82	53.54	54.7	61.46	60.4
13.441	48.54	53.76	58.64	52.84	53.42	55.46	56.32	59.8
13.458	48.7	52.96	59.2	55.94	55.14	56.08	54.74	61.66
13.474	49.38	53.14	57.5	60.96	56.18	60.32	52.96	63.78
13.491	50.02	52.8	56	60.66	55.7	58.28	55.94	65.44
13.507	49.84	53.96	55.06	58.86	55.3	55.84	55.38	62.16
13.523	49.12	54.58	53.68	54.46	53.86	55.14	55.72	60.6
13.54	48.56	53.24	54.66	52.62	54.86	56.9	54.36	55.76
13.556	48.52	52.88	56.74	52.3	53.16	58.8	57.38	56
13.573	48.48	52.18	55.34	53.56	54.54	56.96	58.44	54.92
13.589	48.48	52.86	56.04	57.4	57.08	55.94	56.88	59.08
13.606	48.5	53.6	55.24	58.7	58.38	55.78	55.8	61.12
13.622	48.5	52.7	55.36	57.1	58.2	55.02	56.12	61.18
13.639	48.5	53.06	53.7	53.7	55.48	57.02	57.94	55.96
13.655	49.08	52.58	52.6	53.22	55.58	54.9	57.1	54.42
13.672	49.2	54.12	55.26	54.06	54.8	57.1	58	52.9
13.688	49.12	53.86	56.46	54.78	56.84	55.02	57.44	55.96
13.705	48.52	53.8	57.62	54.12	58.94	58.44	59.24	56.12
13.721	49.04	52.24	56.54	52.34	59.02	56.22	57.6	58.98
13.738	49.92	53.16	55.96	53.28	57.52	56.4	59.32	57.36
13.754	50.36	56.5	53.76	53.66	54.38	53.88	57.52	57.98
13.77	49.78	57.4	52.56	53.66	53.14	54.06	57.4	56.22
13.787	48.92	57.66	52.02	52.2	52.54	53.8	53.46	57.42
13.803	48.54	54.96	52.34	53.44	54.34	53.76	52.96	57.74
13.82	48.56	57.08	52.52	54.92	54.22	55.44	52.2	56.74
13.836	49.1	56.52	53.36	55.64	54.6	58.3	52.42	55.26
13.853	49.16	56.66	53.32	56.08	55.36	58.52	53.3	53.44
13.869	49.04	53.76	54.12	54.66	55.96	55.64	53.58	55.84
13.886	49.08	51.24	54.6	54.2	57.72	52.1	54.8	55.12
13.902	49.2	50.64	56.98	54.18	57.52	52.28	56.24	56.5
13.919	49.12	50.8	57.46	54.68	56.72	58.02	57	53.76
13.935	48.52	52.74	57.54	53.96	54.5	58.2	56.22	53.72
13.952	48.52	51.98	55.02	52.06	54.02	57.72	54.36	54.18
13.968	48.54	51.88	52.62	54.28	54.04	53.84	54.08	59
13.984	48.56	51.74	52.32	54.72	54.26	53.5	54.04	60.42
14.001	48.58	52.58	52.52	54.76	53.66	53.46	55.78	58.86
14.017	48.58	52.96	55.38	53.02	52.64	53.76	56.04	56.36
14.034	48.68	52.84	55.76	52.3	51.46	54.2	53.84	55.7
14.05	48.7	54	57.12	52.58	51.9	53.94	52.56	55.8
14.067	49.42	53.78	55.2	52.56	53.94	57.4	51.04	56.2
14.083	49.42	53.36	56.28	53.18	54.02	60.2	54.26	57.18
14.1	49.28	54.74	54.68	53.02	54.96	62.26	53.72	55.2
14.116	48.54	54.88	53.3	51.76	53.36	62.76	55.76	55.42
14.133	48.54	53.86	51.42	51.24	55.24	60.5	54.66	56.8
14.149	48.52	51.92	53.38	50.44	55.4	58.16	54.62	58.52
14.166	48.5	51.36	55.32	50.24	56.08	53.98	55.58	56
14.182	48.46	50.22	57.54	50.58	55.26	54.52	56.66	53.6
14.199	48.48	49.6	57	52.56	55.7	55.32	57.08	54.78
14.215	48.5	50.14	55.38	53.1	54.82	57.2	57.24	56.38
14.231	48.5	52.74	53.18	54	52.34	59	58.3	58.44
14.248	48.48	53.06	52.9	55.26	53.1	56.74	60.28	55.78
14.264	48.48	54.28	52.7	55.12	53.42	56.28	58.28	53.48
14.281	48.48	54.56	52.82	53.06	54.24	54.16	56.56	50.86
14.297	48.48	54.3	53.24	52.18	53.52	55.32	56.28	56.22
14.314	49.06	53.3	53.9	53.42	53.9	57.66	55.14	59.82
14.33	49.14	52.7	54.96	54.26	53.86	57.86	56.5	59.76
14.347	49.02	55.28	53.46	55.2	53.34	58.76	55.14	57.46
14.363	48.44	55.42	53.64	54.12	55.56	55.74	55.14	55.38
14.38	48.44	54.22	54.62	54.1	54.78	54.72	52.28	54.92
14.396	48.44	55.1	55.22	53.64	56.24	52.82	53.12	54.1
14.413	48.88	58.36	53.54	55.42	56.12	52.8	56.3	55.62
14.429	49.34	58.12	53.1	54.76	57.56	53.84	57.38	57.56
14.446	49.36	54.22	57.48	58.16	54.64	52.74	56.94	56.94
14.462	49.16	51.84	58.08	58.08	53.38	52.74	56.4	55.74
14.478	48.84	53.14	56.24	57.32	53.46	53.56	57.3	55.58
14.495	48.84	54.08	54.44	53.26	55.78	56.2	58.92	55.32
14.511	48.58	53.56	55.02	53	55.82	56.72	56.3	58.78
14.528	48.58	53.46	57.54	54.76	54.68	55.84	55.26	58.68
14.544	48.52	53.18	56	55.28	52.72	57.96	54.16	60.32
14.561	48.5	52.32	54.56	59.3	52.72	57.88	54.38	59.98
14.577	48.5	51.38	53.18	57.2	51.94	58.1	53.54	61.68
14.594	48.52	51.06	55.36	57.04	54.08	55.26	54.94	60.48
14.61	48.52	51.86	56.38	53.56	53.62	58.3	56.24	58.68
14.627	48.52	52.3	55.7	53.98	57.3	58.76	55.74	56.36
14.643	48.7	53.46	55.72	56.22	56.18	59.9	54.68	57.16
14.66	48.74	53.84	55.32	57.62	55.54	58.06	55.58	58.56
14.676	48.86	53.3	56.26	60.06	52.72	57.34	57.7	58.34
14.692	48.7	52.78	55.98	56.84	52.46	56.9	57	58.44
14.709	48.66	52.66	56.64	56	54	56.68	57.62	55.9
14.725	48.5	52.14	55.36	52.48	52.38	57.5	55.28	58.92
14.742	48.5	51.72	53.88	54.2	52.58	59.8	55.44	58.16
14.758	48.5	51.26	55	55.6	53.4	62.82	53.82	59.08
14.775	48.52	52.18	56.38	61.1	55.24	60.8	54.06	56.34
14.791	48.5	51.2	56.12	62.02	56.74	58.96	57.04	56.26
14.808	48.5	51.82	55.34	62.36	57.96	57.76	59.76	56.34
14.824	48.5	51.2	55.08	58.54	57.84	57.78	60.32	59.82
14.841	48.52	53.04	55.48	55.42	55.8	56	57.02	61.24
14.857	48.54	52.12	53.86	53.36	54.1	55.18	56.78	60.86
14.874	48.56	55.08	56.36	53.82	54.52	56.2	58.04	56.96
14.89	48.92	56.84	57.2	54.92	54.8	55.36	55.96	59.7
14.907	48.94	59.46	57.04	55.56	56.78	54.02	54.08	61.42
14.923	48.9	56.92	54.36	54.82	57.86	56.78	53.78	63.56
14.939	48.64	53.5	56.62	55.08	58.8	59.04	58.14	60.18
14.956	48.68	51.48	56.12	55.42	57.26	59.98	59.04	59.62
14.972	48.64	52.16	57.44	55.58	58.62	57.84	60.1	59.52
14.989	48.56	54.16	60.26	53.56	61.68	58.6	61.22	63.02
15.005	48.58	55.12	50.02	55.9	54.58	54.7	65.96	55.42
