# Supplementary material for: New-to-nature CO2-dependent acetyl-CoA assimilation enabled by an engineered B12-dependent acyl-CoA mutase
Source: Nat Commun. 2024 Nov 26;15:10235. doi: 10.1038/s41467-024-53762-9 (PMC11599936; doi:10.1038/s41467-024-53762-9)
Supplement: Supplementary file 9 — Source Data [file 41467_2024_53762_MOESM9_ESM.zip › Supplementary Figure 5.xlsx]

## Sheet: SI Fig. 5A
time [min]	abfT			FRC			PCT			YfdE
0	0.301	0.24	0.2135	0.027	0.0205	0.0135	0.3705	0.267	0.254	0.0185	0.0015	0.018
1	0.0545	0.103	4.834	0.006	0.0035	0.0015	0.1085	8.015	0.129	0.3875	0.4355	0.408
5	19.285	14.857	16.61	0.0375	0.026	0.0145	22.6585	23.4505	21.688	0.685	0.7465	0.72
10	24.723	19.945	23.3685	0.043	0.031	0.03	31.3565	31.441	26.497	0.917	0.8805	0.808
30	47.706	36.002	51.1695	0.111	0.0815	0.0475	74.207	38.4255	72.8005	2.3145	2.0815	1.7915
60	94.504	81.642	89.199	0.1265	0.1455	0.101	85.751	78.956	89.4105	3.307	2.877	2.8165
120	88.6805	91.8345	86.9975	0.3065	0.2115	0.1435	89.2135	84.941	87.5105	5.803	4.984	4.531
Sample							lactyl-CoA Results						µM lactyl-CoA in sample (*5 = dilution factor)
		Name	Data File	Type	Level	Acq. Date-Time	RT	Final Conc.	Accuracy	Resp.	Calc. Conc.
	!	SST	SST_01.d	Sample		6/30/2023 14:05	7.832	0.0012		28	0.0012
!	!	SST	SST_02.d	Sample		6/30/2023 14:21
!	!	SST	SST_03.d	Sample		6/30/2023 14:53
!	!	SST	SST_04.d	Sample		6/30/2023 15:18
	!	SST	SST_05.d	Sample		6/30/2023 15:38	7.691	100.221		8147510	100.221
	!	H2O_Blank	H2O_Blank_01.d	Sample		6/30/2023 15:54	7.707	0.0015		36	0.0015
	!	20230630_CoAS_Std_1	20230630_CoA_Std_1_01.d	Cal	1	6/30/2023 16:16	7.847	0.0329	328.9	1128	0.0329
	!	20230630_CoAS_Std_2	20230630_CoA_Std_1_02.d	Cal	2	6/30/2023 16:32	7.675	0.0877	175.5	3345	0.0877
	!	20230630_CoAS_Std_3	20230630_CoA_Std_1_03.d	Cal	3	6/30/2023 16:47	7.691	0.1568	156.8	6362	0.1568
	!	20230630_CoAS_Std_4	20230630_CoA_Std_1_04.d	Cal	4	6/30/2023 17:03	7.707	0.6764	135.3	32116	0.6764
	!	20230630_CoAS_Std_5	20230630_CoA_Std_1_05.d	Cal	5	6/30/2023 17:18	7.707	1.1638	116.4	58580	1.1638
	!	20230630_CoAS_Std_6	20230630_CoA_Std_1_06.d	Cal	6	6/30/2023 17:34	7.691	5.193	103.9	307032	5.193
		20230630_CoAS_Std_7	20230630_CoA_Std_1_07.d	Cal	7	6/30/2023 17:49	7.722	10.7727	107.7	688947	10.7727
		20230630_CoAS_Std_8	20230630_CoA_Std_1_08.d	Cal	8	6/30/2023 18:05	7.754	49.5693	99.1	3735836	49.5693
		20230630_CoAS_Std_9	20230630_CoA_Std_1_09.d	Cal	9	6/30/2023 18:20	7.722	100.132	100.1	8139539	100.132				CoA transferase	time [min]
	!	H2O_Blank	H2O_Blank_02.d	Sample		6/30/2023 18:36	7.675	0.005		140	0.005		0.025
	!	20230630_CoAS_PW_1_1	20230630_CoA_PW_1_01.d	Sample		6/30/2023 18:51	7.816	0.0602		2204	0.0602		0.301		AbfT	0
	!	20230630_CoAS_PW_1_2	20230630_CoA_PW_1_02.d	Sample		6/30/2023 19:07	7.847	0.048		1716	0.048		0.24
	!	20230630_CoAS_PW_1_3	20230630_CoA_PW_1_03.d	Sample		6/30/2023 19:22	7.847	0.0427		1506	0.0427		0.2135
	!	20230630_CoAS_PW_1_4	20230630_CoA_PW_1_04.d	Sample		6/30/2023 19:37	7.926	0.0054		153	0.0054		0.027		FRC
	!	20230630_CoAS_PW_1_5	20230630_CoA_PW_1_05.d	Sample		6/30/2023 19:53	7.894	0.0041		111	0.0041		0.0205
	!	20230630_CoAS_PW_1_6	20230630_CoA_PW_1_06.d	Sample		6/30/2023 20:08	7.941	0.0027		72	0.0027		0.0135
	!	20230630_CoAS_PW_1_7	20230630_CoA_PW_1_07.d	Sample		6/30/2023 20:24	7.941	0.0741		2772	0.0741		0.3705		PCT
	!	20230630_CoAS_PW_1_8	20230630_CoA_PW_1_08.d	Sample		6/30/2023 20:39	7.957	0.0534		1930	0.0534		0.267
	!	20230630_CoAS_PW_1_9	20230630_CoA_PW_1_09.d	Sample		6/30/2023 20:55	7.926	0.0508		1825	0.0508		0.254
	!	20230630_CoAS_PW_1_10	20230630_CoA_PW_1_10.d	Sample		6/30/2023 21:10	7.941	0.0037		101	0.0037		0.0185		YfdE
	!	20230630_CoAS_PW_1_11	20230630_CoA_PW_1_11.d	Sample		6/30/2023 21:26	7.55	0.0003		7	0.0003		0.0015
	!	20230630_CoAS_PW_1_12	20230630_CoA_PW_1_12.d	Sample		6/30/2023 21:41	7.957	0.0036		97	0.0036		0.018
	!	20230630_CoAS_PW_1_13	20230630_CoA_PW_1_13.d	Sample		6/30/2023 21:56	7.863	0.0109		332	0.0109		0.0545		AbfT	1
	!	20230630_CoAS_PW_1_14	20230630_CoA_PW_1_14.d	Sample		6/30/2023 22:12	7.816	0.0206		670	0.0206		0.103
!	!	20230630_CoAS_PW_1_15	20230630_CoA_PW_1_15.d	Sample		6/30/2023 22:27	7.988	0.9668		47704	0.9668		4.834
!	!	20230630_CoAS_PW_1_16	20230630_CoA_PW_1_16.d	Sample		6/30/2023 22:43	8.004	0.0012		30	0.0012		0.006		FRC
	!	20230630_CoAS_PW_1_17	20230630_CoA_PW_1_17.d	Sample		6/30/2023 22:58	7.738	0.0007		17	0.0007		0.0035
	!	20230630_CoAS_PW_1_18	20230630_CoA_PW_1_18.d	Sample		6/30/2023 23:14	7.55	0.0003		7	0.0003		0.0015
	!	20230630_CoAS_PW_1_19	20230630_CoA_PW_1_19.d	Sample		6/30/2023 23:29	7.879	0.0217		713	0.0217		0.1085		PCT
!	!	20230630_CoAS_PW_1_20	20230630_CoA_PW_1_20.d	Sample		6/30/2023 23:45	8.035	1.603		83520	1.603		8.015
	!	20230630_CoAS_PW_1_21	20230630_CoA_PW_1_21.d	Sample		2023-01-07	7.91	0.0258		862	0.0258		0.129
	!	20230630_CoAS_PW_1_22	20230630_CoA_PW_1_22.d	Sample		2023-01-07 00:16:00	8.051	0.0775		2913	0.0775		0.3875		YfdE
!	!	20230630_CoAS_PW_1_23	20230630_CoA_PW_1_23.d	Sample		2023-01-07 00:31:00	8.051	0.0871		3318	0.0871		0.4355
	!	20230630_CoAS_PW_1_24	20230630_CoA_PW_1_24.d	Sample		2023-01-07 00:46:00	8.066	0.0816		3084	0.0816		0.408
	!	20230630_CoAS_PW_1_25	20230630_CoA_PW_1_25.d	Sample		2023-01-07 01:02:00	8.066	3.857		220861	3.857		19.285		AbfT	5
	!	20230630_CoAS_PW_1_26	20230630_CoA_PW_1_26.d	Sample		2023-01-07 01:17:00	8.066	2.9714		165444	2.9714		14.857
!	!	20230630_CoAS_PW_1_27	20230630_CoA_PW_1_27.d	Sample		2023-01-07 01:33:00	8.082	3.322		187195	3.322		16.61
!	!	20230630_CoAS_PW_1_28	20230630_CoA_PW_1_28.d	Sample		2023-01-07 01:48:00	8.098	0.0075		219	0.0075		0.0375		FRC
	!	20230630_CoAS_PW_1_29	20230630_CoA_PW_1_29.d	Sample		2023-01-07 02:04:00	8.098	0.0052		146	0.0052		0.026
	!	20230630_CoAS_PW_1_30	20230630_CoA_PW_1_30.d	Sample		2023-01-07 02:19:00	7.972	0.0029		78	0.0029		0.0145
	!	20230630_CoAS_PW_1_31	20230630_CoA_PW_1_31.d	Sample		2023-01-07 02:35:00	8.098	4.5317		264036	4.5317		22.6585		PCT
!	!	20230630_CoAS_PW_1_32	20230630_CoA_PW_1_32.d	Sample		2023-01-07 02:50:00	8.113	4.6901		274279	4.6901		23.4505
	!	20230630_CoAS_PW_1_33	20230630_CoA_PW_1_33.d	Sample		2023-01-07 03:05:00	8.129	4.3376		251541	4.3376		21.688
!	!	20230630_CoAS_PW_1_34	20230630_CoA_PW_1_34.d	Sample		2023-01-07 03:21:00	8.113	0.137		5479	0.137		0.685		YfdE
!	!	20230630_CoAS_PW_1_35	20230630_CoA_PW_1_35.d	Sample		2023-01-07 03:36:00	8.129	0.1493		6027	0.1493		0.7465
	!	20230630_CoAS_PW_1_36	20230630_CoA_PW_1_36.d	Sample		2023-01-07 03:52:00	8.144	0.144		5791	0.144		0.72
	!	20230630_CoAS_PW_1_37	20230630_CoA_PW_1_37.d	Sample		2023-01-07 04:07:00	8.129	4.9446		290809	4.9446		24.723		AbfT	10
!	!	20230630_CoAS_PW_1_38	20230630_CoA_PW_1_38.d	Sample		2023-01-07 04:23:00	8.129	3.989		229248	3.989		19.945
	!	20230630_CoAS_PW_1_39	20230630_CoA_PW_1_39.d	Sample		2023-01-07 04:38:00	8.129	4.6737		273217	4.6737		23.3685
	!	20230630_CoAS_PW_1_40	20230630_CoA_PW_1_40.d	Sample		2023-01-07 04:54:00	8.16	0.0086		254	0.0086		0.043		FRC
	!	20230630_CoAS_PW_1_41	20230630_CoA_PW_1_41.d	Sample		2023-01-07 05:09:00	8.129	0.0062		179	0.0062		0.031
	!	20230630_CoAS_PW_1_42	20230630_CoA_PW_1_42.d	Sample		2023-01-07 05:25:00	8.16	0.006		172	0.006		0.03
	!	20230630_CoAS_PW_1_43	20230630_CoA_PW_1_43.d	Sample		2023-01-07 05:40:00	8.144	6.2713		378389	6.2713		31.3565		PCT
!	!	20230630_CoAS_PW_1_44	20230630_CoA_PW_1_44.d	Sample		2023-01-07 05:56:00	8.144	6.2882		379521	6.2882		31.441
	!	20230630_CoAS_PW_1_45	20230630_CoA_PW_1_45.d	Sample		2023-01-07 06:11:00	8.16	5.2994		314007	5.2994		26.497
	!	20230630_CoAS_PW_1_46	20230630_CoA_PW_1_46.d	Sample		2023-01-07 06:26:00	8.129	0.1834		7566	0.1834		0.917		YfdE
	!	20230630_CoAS_PW_1_47	20230630_CoA_PW_1_47.d	Sample		2023-01-07 06:42:00	8.144	0.1761		7233	0.1761		0.8805
	!	20230630_CoAS_PW_1_48	20230630_CoA_PW_1_48.d	Sample		2023-01-07 06:57:00	8.16	0.1616		6578	0.1616		0.808
!	!	20230630_CoAS_PW_1_49	20230630_CoA_PW_1_49.d	Sample		2023-01-07 07:13:00	8.144	9.5412		602268	9.5412		47.706		AbfT	30
	!	20230630_CoAS_PW_1_50	20230630_CoA_PW_1_50.d	Sample		2023-01-07 07:28:00	8.144	7.2004		440956	7.2004		36.002
	!	20230630_CoAS_PW_1_51	20230630_CoA_PW_1_51.d	Sample		2023-01-07 07:44:00	8.129	10.2339		650882	10.2339		51.1695
	!	20230630_CoAS_PW_1_52	20230630_CoA_PW_1_52.d	Sample		2023-01-07 07:59:00	8.144	0.0222		729	0.0222		0.111		FRC
	!	20230630_CoAS_PW_1_53	20230630_CoA_PW_1_53.d	Sample		2023-01-07 08:15:00	8.113	0.0163		517	0.0163		0.0815
	!	20230630_CoAS_PW_1_54	20230630_CoA_PW_1_54.d	Sample		2023-01-07 08:30:00	8.113	0.0095		286	0.0095		0.0475
	!	20230630_CoAS_PW_1_55	20230630_CoA_PW_1_55.d	Sample		2023-01-07 08:46:00	8.098	14.8414		982436	14.8414		74.207		PCT
	!	20230630_CoAS_PW_1_56	20230630_CoA_PW_1_56.d	Sample		2023-01-07 09:01:00	8.082	7.6851		473944	7.6851		38.4255
	!	20230630_CoAS_PW_1_57	20230630_CoA_PW_1_57.d	Sample		2023-01-07 09:17:00	8.082	14.5601		961838	14.5601		72.8005
		20230630_CoAS_PW_1_58	20230630_CoA_PW_1_58.d	Sample		2023-01-07 09:32:00	8.082	0.4629		21098	0.4629		2.3145		YfdE
		20230630_CoAS_PW_1_59	20230630_CoA_PW_1_59.d	Sample		2023-01-07 09:47:00	8.066	0.4163		18762	0.4163		2.0815
	!	20230630_CoAS_PW_1_60	20230630_CoA_PW_1_60.d	Sample		2023-01-07 10:03:00	8.051	0.3583		15887	0.3583		1.7915
	!	20230630_CoAS_PW_1_61	20230630_CoA_PW_1_61.d	Sample		2023-01-07 10:18:00	8.051	18.9008		1284124	18.9008		94.504		AbfT	60
	!	20230630_CoAS_PW_1_62	20230630_CoA_PW_1_62.d	Sample		2023-01-07 10:34:00	8.051	16.3284		1092029	16.3284		81.642
!	!	20230630_CoAS_PW_1_63	20230630_CoA_PW_1_63.d	Sample		2023-01-07 10:49:00	8.035	17.8398		1204527	17.8398		89.199
	!	20230630_CoAS_PW_1_64	20230630_CoA_PW_1_64.d	Sample		2023-01-07 11:05:00	8.051	0.0253		843	0.0253		0.1265		FRC
!	!	20230630_CoAS_PW_1_65	20230630_CoA_PW_1_65.d	Sample		2023-01-07 11:20:00	8.066	0.0291		985	0.0291		0.1455
	!	20230630_CoAS_PW_1_66	20230630_CoA_PW_1_66.d	Sample		2023-01-07 11:36:00	8.035	0.0202		659	0.0202		0.101
	!	20230630_CoAS_PW_1_67	20230630_CoA_PW_1_67.d	Sample		2023-01-07 11:51:00	8.051	17.1502		1153068	17.1502		85.751		PCT
	!	20230630_CoAS_PW_1_68	20230630_CoA_PW_1_68.d	Sample		2023-01-07 12:07:00	8.051	15.7912		1052310	15.7912		78.956
	!	20230630_CoAS_PW_1_69	20230630_CoA_PW_1_69.d	Sample		2023-01-07 12:22:00	8.051	17.8821		1207692	17.8821		89.4105
!	!	20230630_CoAS_PW_1_70	20230630_CoA_PW_1_70.d	Sample		2023-01-07 12:37:00	8.051	0.6614		31332	0.6614		3.307		YfdE
	!	20230630_CoAS_PW_1_71	20230630_CoA_PW_1_71.d	Sample		2023-01-07 12:53:00	8.066	0.5754		26852	0.5754		2.877
	!	20230630_CoAS_PW_1_72	20230630_CoA_PW_1_72.d	Sample		2023-01-07 13:08:00	8.066	0.5633		26225	0.5633		2.8165
	!	20230630_CoAS_PW_1_73	20230630_CoA_PW_1_73.d	Sample		2023-01-07 13:24:00	8.066	17.7361		1196775	17.7361		88.6805		AbfT	120
	!	20230630_CoAS_PW_1_74	20230630_CoA_PW_1_74.d	Sample		2023-01-07 13:39:00	8.035	18.3669		1244013	18.3669		91.8345
	!	20230630_CoAS_PW_1_75	20230630_CoA_PW_1_75.d	Sample		2023-01-07 13:55:00	8.035	17.3995		1171648	17.3995		86.9975
	!	20230630_CoAS_PW_1_76	20230630_CoA_PW_1_76.d	Sample		2023-01-07 14:10:00	8.051	0.0613		2247	0.0613		0.3065		FRC
!	!	20230630_CoAS_PW_1_77	20230630_CoA_PW_1_77.d	Sample		2023-01-07 14:26:00	8.051	0.0423		1490	0.0423		0.2115
	!	20230630_CoAS_PW_1_78	20230630_CoA_PW_1_78.d	Sample		2023-01-07 14:41:00	8.082	0.0287		968	0.0287		0.1435
	!	20230630_CoAS_PW_1_79	20230630_CoA_PW_1_79.d	Sample		2023-01-07 14:57:00	8.035	17.8427		1204746	17.8427		89.2135		PCT
	!	20230630_CoAS_PW_1_80	20230630_CoA_PW_1_80.d	Sample		2023-01-07 15:12:00	8.035	16.9882		1141010	16.9882		84.941
	!	20230630_CoAS_PW_1_81	20230630_CoA_PW_1_81.d	Sample		2023-01-07 15:27:00	8.035	17.5021		1179304	17.5021		87.5105
	!	20230630_CoAS_PW_1_82	20230630_CoA_PW_1_82.d	Sample		2023-01-07 15:43:00	8.051	1.1606		58405	1.1606		5.803		YfdE
	!	20230630_CoAS_PW_1_83	20230630_CoA_PW_1_83.d	Sample		2023-01-07 15:58:00	8.051	0.9968		49345	0.9968		4.984
	!	20230630_CoAS_PW_1_84	20230630_CoA_PW_1_84.d	Sample		2023-01-07 16:14:00	8.051	0.9062		44404	0.9062		4.531

## Sheet: SI Fig. 5B
time [min]	abfT			FRC			PCT			YfdE
0	0.081	0.0685	0	0	0	0	0	0	0	0	0	0
1	3.7915	3.5125	3.8965	0	0	0	4.3315	3.902	4.581	0	0	0
5	9.2015	12.47	16.239	0	0	0	20.306	11.876	25.8145	0	0.6085	0
10	13.432	19.49	20.802	0	0	0	31.9295	31.6155	38.7005	0.246	0.5505	0.2075
30	16,6285*	40.276	51.5475	0	0	0	53.0125	67.684	20,237*	0.8995	1.248	0.722
60	24.3145	18.0185	23.832	0	0	0	45.6665	56.076	40.8915	2.5115	2.497	3.187
120	51.0385	41.5285	1,5395*	0	0	0	42.743	53.797	36.7345	3.5965	3.549	3.453
*excluded outlier
Sample							lactyl-CoA Results
		Name	Data File	Type	Level	Acq. Date-Time	RT	Final Conc.	Accuracy	Resp.	Calc. Conc.		µM lactyl-CoA in sample (*5 = dilution factor)
	!	SST	SST_01.d	Sample		6/30/2023 14:05	7.832	0.0012		28	0.0012
!	!	SST	SST_02.d	Sample		6/30/2023 14:21
!	!	SST	SST_03.d	Sample		6/30/2023 14:53
!	!	SST	SST_04.d	Sample		6/30/2023 15:18
	!	SST	SST_05.d	Sample		6/30/2023 15:38	7.691	100.221		8147510	100.221		501.103
	!	H2O_Blank	H2O_Blank_01.d	Sample		6/30/2023 15:54	7.707	0.0015		36	0.0015		0.0075
	!	20230630_CoAS_Std_1	20230630_CoA_Std_1_01.d	Cal	1	6/30/2023 16:16	7.847	0.0329	328.9	1128	0.0329		0.1645
	!	20230630_CoAS_Std_2	20230630_CoA_Std_1_02.d	Cal	2	6/30/2023 16:32	7.675	0.0877	175.5	3345	0.0877		0.4385
	!	20230630_CoAS_Std_3	20230630_CoA_Std_1_03.d	Cal	3	6/30/2023 16:47	7.691	0.1568	156.8	6362	0.1568		0.784
	!	20230630_CoAS_Std_4	20230630_CoA_Std_1_04.d	Cal	4	6/30/2023 17:03	7.707	0.6764	135.3	32116	0.6764		3.382
	!	20230630_CoAS_Std_5	20230630_CoA_Std_1_05.d	Cal	5	6/30/2023 17:18	7.707	1.1638	116.4	58580	1.1638		5.819
	!	20230630_CoAS_Std_6	20230630_CoA_Std_1_06.d	Cal	6	6/30/2023 17:34	7.691	5.193	103.9	307032	5.193		25.965
		20230630_CoAS_Std_7	20230630_CoA_Std_1_07.d	Cal	7	6/30/2023 17:49	7.722	10.7727	107.7	688947	10.7727		53.8635
		20230630_CoAS_Std_8	20230630_CoA_Std_1_08.d	Cal	8	6/30/2023 18:05	7.754	49.5693	99.1	3735836	49.5693		247.846
		20230630_CoAS_Std_9	20230630_CoA_Std_1_09.d	Cal	9	6/30/2023 18:20	7.722	100.132	100.1	8139539	100.132		500.66		CoA transferase	time [min]
	!	H2O_Blank	H2O_Blank_02.d	Sample		6/30/2023 18:36	7.675	0.005		140	0.005		0.025
	!	20230630_CoAS_PW_2_1	20230630_CoA_PW_2_01.d	Sample		2023-01-07 16:29:00	7.91	0.0162		514	0.0162		0.081		AbfT	0
	!	20230630_CoAS_PW_2_2	20230630_CoA_PW_2_02.d	Sample		2023-01-07 16:45:00	7.894	0.0137		429	0.0137		0.0685
!	!	20230630_CoAS_PW_2_3	20230630_CoA_PW_2_03.d	Sample		2023-01-07 17:00:00							0
!	!	20230630_CoAS_PW_2_4	20230630_CoA_PW_2_04.d	Sample		2023-01-07 17:16:00							0		FRC
!	!	20230630_CoAS_PW_2_5	20230630_CoA_PW_2_05.d	Sample		2023-01-07 17:31:00							0
!	!	20230630_CoAS_PW_2_6	20230630_CoA_PW_2_06.d	Sample		2023-01-07 17:47:00							0
!	!	20230630_CoAS_PW_2_7	20230630_CoA_PW_2_07.d	Sample		2023-01-07 18:02:00							0		PCT
!	!	20230630_CoAS_PW_2_8	20230630_CoA_PW_2_08.d	Sample		2023-01-07 18:18:00							0
!	!	20230630_CoAS_PW_2_9	20230630_CoA_PW_2_09.d	Sample		2023-01-07 18:33:00							0
!	!	20230630_CoAS_PW_2_10	20230630_CoA_PW_2_10.d	Sample		2023-01-07 18:49:00							0		YfdE
!	!	20230630_CoAS_PW_2_11	20230630_CoA_PW_2_11.d	Sample		2023-01-07 19:04:00							0
!	!	20230630_CoAS_PW_2_12	20230630_CoA_PW_2_12.d	Sample		2023-01-07 19:19:00							0
	!	20230630_CoAS_PW_2_13	20230630_CoA_PW_2_13.d	Sample		2023-01-07 19:35:00	8.004	0.7583		36451	0.7583		3.7915		AbfT	1
	!	20230630_CoAS_PW_2_14	20230630_CoA_PW_2_14.d	Sample		2023-01-07 19:50:00	8.004	0.7025		33490	0.7025		3.5125
	!	20230630_CoAS_PW_2_15	20230630_CoA_PW_2_15.d	Sample		2023-01-07 20:06:00	8.019	0.7793		37569	0.7793		3.8965
!	!	20230630_CoAS_PW_2_16	20230630_CoA_PW_2_16.d	Sample		2023-01-07 20:21:00							0		FRC
!	!	20230630_CoAS_PW_2_17	20230630_CoA_PW_2_17.d	Sample		2023-01-07 20:37:00							0
!	!	20230630_CoAS_PW_2_18	20230630_CoA_PW_2_18.d	Sample		2023-01-07 20:52:00							0
	!	20230630_CoAS_PW_2_19	20230630_CoA_PW_2_19.d	Sample		2023-01-07 21:08:00	8.019	0.8663		42243	0.8663		4.3315		PCT
	!	20230630_CoAS_PW_2_20	20230630_CoA_PW_2_20.d	Sample		2023-01-07 21:23:00	8.035	0.7804		37630	0.7804		3.902
	!	20230630_CoAS_PW_2_21	20230630_CoA_PW_2_21.d	Sample		2023-01-07 21:38:00	8.035	0.9162		44949	0.9162		4.581
!	!	20230630_CoAS_PW_2_22	20230630_CoA_PW_2_22.d	Sample		2023-01-07 21:54:00							0		YfdE
!	!	20230630_CoAS_PW_2_23	20230630_CoA_PW_2_23.d	Sample		2023-01-07 22:10:00							0
!	!	20230630_CoAS_PW_2_24	20230630_CoA_PW_2_24.d	Sample		2023-01-07 22:25:00							0
	!	20230630_CoAS_PW_2_25	20230630_CoA_PW_2_25.d	Sample		2023-01-07 22:40:00	8.035	1.8403		97315	1.8403		9.2015		AbfT	5
	!	20230630_CoAS_PW_2_26	20230630_CoA_PW_2_26.d	Sample		2023-01-07 22:56:00	8.035	2.494		136266	2.494		12.47
	!	20230630_CoAS_PW_2_27	20230630_CoA_PW_2_27.d	Sample		2023-01-07 23:11:00	8.035	3.2478		182566	3.2478		16.239
!	!	20230630_CoAS_PW_2_28	20230630_CoA_PW_2_28.d	Sample		2023-01-07 23:27:00							0		FRC
!	!	20230630_CoAS_PW_2_29	20230630_CoA_PW_2_29.d	Sample		2023-01-07 23:42:00							0
!	!	20230630_CoAS_PW_2_30	20230630_CoA_PW_2_30.d	Sample		2023-01-07 23:58:00							0
	!	20230630_CoAS_PW_2_31	20230630_CoA_PW_2_31.d	Sample		2023-02-07 00:13:00	8.051	4.0612		233846	4.0612		20.306		PCT
	!	20230630_CoAS_PW_2_32	20230630_CoA_PW_2_32.d	Sample		2023-02-07 00:29:00	8.035	2.3752		129098	2.3752		11.876
		20230630_CoAS_PW_2_33	20230630_CoA_PW_2_33.d	Sample		2023-02-07 00:44:00	8.051	5.1629		305060	5.1629		25.8145
!	!	20230630_CoAS_PW_2_34	20230630_CoA_PW_2_34.d	Sample		2023-02-07 01:00:00							0		YfdE
	!	20230630_CoAS_PW_2_35	20230630_CoA_PW_2_35.d	Sample		2023-02-07 01:15:00	8.035	0.1217		4804	0.1217		0.6085
!	!	20230630_CoAS_PW_2_36	20230630_CoA_PW_2_36.d	Sample		2023-02-07 01:30:00							0
	!	20230630_CoAS_PW_2_37	20230630_CoA_PW_2_37.d	Sample		2023-02-07 01:46:00	8.035	2.6864		147959	2.6864		13.432		AbfT	10
	!	20230630_CoAS_PW_2_38	20230630_CoA_PW_2_38.d	Sample		2023-02-07 02:01:00	8.051	3.898		223464	3.898		19.49
	!	20230630_CoAS_PW_2_39	20230630_CoA_PW_2_39.d	Sample		2023-02-07 02:17:00	8.066	4.1604		240182	4.1604		20.802
!	!	20230630_CoAS_PW_2_40	20230630_CoA_PW_2_40.d	Sample		2023-02-07 02:32:00							0		FRC
!	!	20230630_CoAS_PW_2_41	20230630_CoA_PW_2_41.d	Sample		2023-02-07 02:48:00							0
!	!	20230630_CoAS_PW_2_42	20230630_CoA_PW_2_42.d	Sample		2023-02-07 03:03:00							0
	!	20230630_CoAS_PW_2_43	20230630_CoA_PW_2_43.d	Sample		2023-02-07 03:18:00	8.066	6.3859		386056	6.3859		31.9295		PCT
	!	20230630_CoAS_PW_2_44	20230630_CoA_PW_2_44.d	Sample		2023-02-07 03:34:00	8.066	6.3231		381853	6.3231		31.6155
	!	20230630_CoAS_PW_2_45	20230630_CoA_PW_2_45.d	Sample		2023-02-07 03:49:00	8.082	7.7401		477704	7.7401		38.7005
	!	20230630_CoAS_PW_2_46	20230630_CoA_PW_2_46.d	Sample		2023-02-07 04:05:00	8.051	0.0492		1763	0.0492		0.246		YfdE
	!	20230630_CoAS_PW_2_47	20230630_CoA_PW_2_47.d	Sample		2023-02-07 04:20:00	8.066	0.1101		4300	0.1101		0.5505
	!	20230630_CoAS_PW_2_48	20230630_CoA_PW_2_48.d	Sample		2023-02-07 04:36:00	8.051	0.0415		1461	0.0415		0.2075
	!	20230630_CoAS_PW_2_49	20230630_CoA_PW_2_49.d	Sample		2023-02-07 04:51:00	8.066	3.3257		187422	3.3257		16.6285		AbfT	30
	!	20230630_CoAS_PW_2_50	20230630_CoA_PW_2_50.d	Sample		2023-02-07 05:07:00	8.082	8.0552		499292	8.0552		40.276
		20230630_CoAS_PW_2_51	20230630_CoA_PW_2_51.d	Sample		2023-02-07 05:22:00	8.082	10.3095		656214	10.3095		51.5475
!	!	20230630_CoAS_PW_2_52	20230630_CoA_PW_2_52.d	Sample		2023-02-07 05:38:00							0		FRC
!	!	20230630_CoAS_PW_2_53	20230630_CoA_PW_2_53.d	Sample		2023-02-07 05:53:00							0
!	!	20230630_CoAS_PW_2_54	20230630_CoA_PW_2_54.d	Sample		2023-02-07 06:08:00							0
	!	20230630_CoAS_PW_2_55	20230630_CoA_PW_2_55.d	Sample		2023-02-07 06:24:00	8.082	10.6025		676902	10.6025		53.0125		PCT
	!	20230630_CoAS_PW_2_56	20230630_CoA_PW_2_56.d	Sample		2023-02-07 06:39:00	8.082	13.5368		887253	13.5368		67.684
	!	20230630_CoAS_PW_2_57	20230630_CoA_PW_2_57.d	Sample		2023-02-07 06:55:00	8.066	4.0474		232966	4.0474		20.237
	!	20230630_CoAS_PW_2_58	20230630_CoA_PW_2_58.d	Sample		2023-02-07 07:10:00	8.035	0.1799		7407	0.1799		0.8995		YfdE
	!	20230630_CoAS_PW_2_59	20230630_CoA_PW_2_59.d	Sample		2023-02-07 07:26:00	8.051	0.2496		10647	0.2496		1.248
	!	20230630_CoAS_PW_2_60	20230630_CoA_PW_2_60.d	Sample		2023-02-07 07:41:00	8.035	0.1444		5808	0.1444		0.722
	!	20230630_CoAS_PW_2_61	20230630_CoA_PW_2_61.d	Sample		2023-02-07 07:57:00	8.066	4.8629		285488	4.8629		24.3145		AbfT	60
	!	20230630_CoAS_PW_2_62	20230630_CoA_PW_2_62.d	Sample		2023-02-07 08:12:00	8.066	3.6037		204852	3.6037		18.0185
	!	20230630_CoAS_PW_2_63	20230630_CoA_PW_2_63.d	Sample		2023-02-07 08:27:00	8.066	4.7664		279225	4.7664		23.832
!	!	20230630_CoAS_PW_2_64	20230630_CoA_PW_2_64.d	Sample		2023-02-07 08:43:00							0		FRC
!	!	20230630_CoAS_PW_2_65	20230630_CoA_PW_2_65.d	Sample		2023-02-07 08:58:00							0
!	!	20230630_CoAS_PW_2_66	20230630_CoA_PW_2_66.d	Sample		2023-02-07 09:14:00							0
	!	20230630_CoAS_PW_2_67	20230630_CoA_PW_2_67.d	Sample		2023-02-07 09:29:00	8.019	9.1333		573819	9.1333		45.6665		PCT
	!	20230630_CoAS_PW_2_68	20230630_CoA_PW_2_68.d	Sample		2023-02-07 09:45:00	8.004	11.2152		720359	11.2152		56.076
	!	20230630_CoAS_PW_2_69	20230630_CoA_PW_2_69.d	Sample		2023-02-07 10:00:00	7.988	8.1783		507748	8.1783		40.8915
	!	20230630_CoAS_PW_2_70	20230630_CoA_PW_2_70.d	Sample		2023-02-07 10:16:00	7.988	0.5023		23098	0.5023		2.5115		YfdE
	!	20230630_CoAS_PW_2_71	20230630_CoA_PW_2_71.d	Sample		2023-02-07 10:31:00	7.988	0.4994		22953	0.4994		2.497
	!	20230630_CoAS_PW_2_72	20230630_CoA_PW_2_72.d	Sample		2023-02-07 10:47:00	7.972	0.6374		30071	0.6374		3.187
	!	20230630_CoAS_PW_2_73	20230630_CoA_PW_2_73.d	Sample		2023-02-07 11:02:00	7.988	10.2077		649041	10.2077		51.0385		AbfT	120
	!	20230630_CoAS_PW_2_74	20230630_CoA_PW_2_74.d	Sample		2023-02-07 11:18:00	8.004	8.3057		516517	8.3057		41.5285
	!	20230630_CoAS_PW_2_75	20230630_CoA_PW_2_75.d	Sample		2023-02-07 11:33:00	7.832	0.3079		13431	0.3079		1.5395
!	!	20230630_CoAS_PW_2_76	20230630_CoA_PW_2_76.d	Sample		2023-02-07 11:48:00							0		FRC
!	!	20230630_CoAS_PW_2_77	20230630_CoA_PW_2_77.d	Sample		2023-02-07 12:04:00							0
!	!	20230630_CoAS_PW_2_78	20230630_CoA_PW_2_78.d	Sample		2023-02-07 12:19:00							0
	!	20230630_CoAS_PW_2_79	20230630_CoA_PW_2_79.d	Sample		2023-02-07 12:35:00	7.988	8.5486		533271	8.5486		42.743		PCT
	!	20230630_CoAS_PW_2_80	20230630_CoA_PW_2_80.d	Sample		2023-02-07 12:50:00	7.988	10.7594		688002	10.7594		53.797
	!	20230630_CoAS_PW_2_81	20230630_CoA_PW_2_81.d	Sample		2023-02-07 13:06:00	8.019	7.3469		450899	7.3469		36.7345
	!	20230630_CoAS_PW_2_82	20230630_CoA_PW_2_82.d	Sample		2023-02-07 13:21:00	7.988	0.7193		34380	0.7193		3.5965		YfdE
	!	20230630_CoAS_PW_2_83	20230630_CoA_PW_2_83.d	Sample		2023-02-07 13:37:00	8.004	0.7098		33876	0.7098		3.549
	!	20230630_CoAS_PW_2_84	20230630_CoA_PW_2_84.d	Sample		2023-02-07 13:52:00	8.019	0.6906		32867	0.6906		3.453

## Sheet: SI Fig. 5C
Acetyl-CoA
time [min]	abfT			abfT - no Lcm
0.1	303.361	432.146	365.816	309.158	360.183	411.168
1	390.261	401.077	349.044	370.608	272.17	309.486
5	216.393	209.536	192.422	188.605	147.035	166.183
10	111.261	107.755	96.31	118.688	86.461	107.865
30	24.723	20.023	26.3755	24.853	21.42	27.5555
60	23.705	17.007	19.256	27.8535	22.079	19.177
120	16.016	11.23	14.0085	20.2055	21.9615	24.846
Malonyl-CoA
time [min]	abfT			abfT - no Lcm
0.1	21.9775	28.8075	28.4735	25.644	26.02	31.6645
1	222.334	227.47	207.458	226.957	171.505	181.231
5	631.477	632.503	600.164	625.35	505.524	558.313
10	788.915	750.436	743.189	796.871	635.717	739.189
30	520.202	460.305	512.094	490.205	417.334	479.73
60	299.854	239.328	244.221	280.519	256.815	255.809
120	111.564	80.289	92.9225	104.935	121.001	144.668
3-hydroxypropionate
time [min]	abfT			abfT - no Lcm
0	3.219	3.3395	3.1725	3.2265	3.6195	3.7705
1	8.4365	8.276	9.505	9.475	9.9565	8.9195
5	113.677	110.871	151.948	148.094	114.812	125.609
10	350.248	376.295	379.846	388.885	364.8	379.779
30	906.05	935.557	996.165	979.297	915.407	941.567
60	1219.72	1179.93	1145.24	1366.98	1356.36	1389.35
120	1332.84	1308.24	1445.61	1404.03	1493.43	1448.55
outside of linear range
3-hydroxypropionyl-CoA
time [min]	abfT			abfT - no Lcm
0.1	0.108	0.245	0.0595	0.068	0.061	0.0915
1	0.053	0.0785	0.055	0.0945	0.0585	0.11
5	0.6485	0.617	0.703	0.7515	0.5865	0.656
10	1.7635	1.6435	1.75	2.5555	1.9035	2.303
30	1.966	1.4365	2.001	2.285	1.8985	2.4585
60	2.67	1.778	2.1405	3.505	2.896	2.545
120	2.44	1.4745	2.0615	2.951	3.3035	3.884
Sample							Malonyl-CoA/4-Hydroxybutyryl-CoA Results					3-HP-CoA Results					lactyl-CoA Results					Acetyl-CoA Results
		Name	Data File	Type	Level	Acq. Date-Time	RT	Final Conc.	Accuracy	Resp.	Concentration in sample (*5 = dilution factor)	RT	Final Conc.	Accuracy	Resp.	Concentration in sample (*5 = dilution factor)	RT	Final Conc.	Accuracy	Resp.	Concentration in sample (*5 = dilution factor)	RT	Final Conc.	Accuracy	Resp.	Concentration in sample (*5 = dilution factor)
!	!	H2O_Blank	H2O_Blank_01.d	Sample		2023-04-08 18:20:00	3.128	0.0007		4	0.0035	7.053	0		1	0	7.563	0		3	0	9.413	0.6916		26196	3.458
		SST	SST_01.d	Sample		2023-04-08 18:36:00	3.063	88.7324		1453905	443.662	6.855	87.9106		13455588	439.553	7.464	87.5327		12020446	437.663	9.413	87.2652		1766221	436.326
	!	H2O_Blank	H2O_Blank_02.d	Sample		2023-04-08 18:51:00	3.013	0.0029		20	0.0145	6.855	0.0002		35	0.001	7.58	0.0003		28	0.0015	9.429	0.3504		14493	1.752		Assay	time [min]
	!	20230804_CoAS_PW_1	20230804_CoAS_PW_01.d	Sample		2023-04-08 19:07:00	3.112	4.3955		55755	21.9775	6.97	0.0216		3428	0.108	7.596	0.0234		2477	0.117	9.413	60.6721		1287191	303.361		AbfT	0.1
	!	20230804_CoAS_PW_2	20230804_CoAS_PW_02.d	Sample		2023-04-08 19:22:00	3.112	5.7615		74786	28.8075	6.954	0.049		7742	0.245	7.563	0.0603		6566	0.3015	9.413	86.4291		1751482	432.146
	!	20230804_CoAS_PW_3	20230804_CoAS_PW_03.d	Sample		2023-04-08 19:38:00	3.128	5.6947		73846	28.4735	6.954	0.0119		1884	0.0595	7.645	0.0087		886	0.0435	9.413	73.1632		1515003	365.816
	!	20230804_CoAS_PW_4	20230804_CoAS_PW_04.d	Sample		2023-04-08 19:53:00	3.128	5.1288		65917	25.644	6.987	0.0136		2164	0.068	7.58	0.0179		1880	0.0895	9.413	61.8316		1308577	309.158		AbfT - no Lcm
	!	20230804_CoAS_PW_5	20230804_CoAS_PW_05.d	Sample		2023-04-08 20:09:00	3.128	5.204		66966	26.02	6.97	0.0122		1938	0.061	7.612	0.0123		1272	0.0615	9.413	72.0366		1494676	360.183
	!	20230804_CoAS_PW_6	20230804_CoAS_PW_06.d	Sample		2023-04-08 20:24:00	3.128	6.3329		82869	31.6645	7.003	0.0183		2900	0.0915	7.612	0.0194		2041	0.097	9.413	82.2336		1677237	411.168
	!	20230804_CoAS_PW_13	20230804_CoAS_PW_13.d	Sample		2023-04-08 22:12:00	3.128	44.4669		686957	222.335	6.987	0.0106		1691	0.053	7.678	0.0079		802	0.0395	9.413	78.0522		1602753	390.261		AbfT	1
		20230804_CoAS_PW_14	20230804_CoAS_PW_14.d	Sample		2023-04-08 22:28:00	3.128	45.4939		704191	227.469	7.003	0.0157		2498	0.0785	7.612	0.021		2214	0.105	9.413	80.2153		1641347	401.077
	!	20230804_CoAS_PW_15	20230804_CoAS_PW_15.d	Sample		2023-04-08 22:43:00	3.128	41.4917		637224	207.459	7.02	0.011		1744	0.055	7.645	0.0117		1205	0.0585	9.413	69.8088		1454359	349.044
		20230804_CoAS_PW_16	20230804_CoAS_PW_16.d	Sample		2023-04-08 22:59:00	3.145	45.3913		702468	226.957	7.02	0.0189		2993	0.0945	7.645	0.0124		1282	0.062	9.413	74.1216		1532264	370.608		AbfT - no Lcm
	!	20230804_CoAS_PW_17	20230804_CoAS_PW_17.d	Sample		2023-04-08 23:14:00	3.128	34.301		518317	171.505	7.003	0.0117		1859	0.0585	7.645	0.0144		1497	0.072	9.413	54.434		1171192	272.17
	!	20230804_CoAS_PW_18	20230804_CoAS_PW_18.d	Sample		2023-04-08 23:30:00	3.145	36.2461		550289	181.231	7.036	0.022		3491	0.11	7.645	0.0276		2935	0.138	9.413	61.8972		1309786	309.486
	!	20230804_CoAS_PW_25	20230804_CoAS_PW_25.d	Sample		2023-05-08 01:18:00	3.145	126.296		2132563	631.477	7.003	0.1297		20392	0.6485	7.645	0.0467		5049	0.2335	9.429	43.2785		959254	216.393		AbfT	5
	!	20230804_CoAS_PW_26	20230804_CoAS_PW_26.d	Sample		2023-05-08 01:34:00	3.145	126.501		2136321	632.503	7.036	0.1234		19411	0.617	7.662	0.036		3857	0.18	9.429	41.9071		932739	209.536
	!	20230804_CoAS_PW_27	20230804_CoAS_PW_27.d	Sample		2023-05-08 01:49:00	3.145	120.033		2018055	600.164	7.036	0.1406		22112	0.703	7.645	0.0504		5458	0.252	9.413	38.4843		866065	192.421
	!	20230804_CoAS_PW_28	20230804_CoAS_PW_28.d	Sample		2023-05-08 02:05:00	3.145	125.07		2110117	625.35	7.02	0.1503		23628	0.7515	7.645	0.0128		1330	0.064	9.413	37.7209		851092	188.605		AbfT - no Lcm
	!	20230804_CoAS_PW_29	20230804_CoAS_PW_29.d	Sample		2023-05-08 02:20:00	3.145	101.105		1675155	505.524	7.02	0.1173		18459	0.5865	7.629	0.0128		1331	0.064	9.413	29.407		685258	147.035
	!	20230804_CoAS_PW_30	20230804_CoAS_PW_30.d	Sample		2023-05-08 02:36:00	3.145	111.663		1865805	558.313	7.02	0.1312		20629	0.656	7.612	0.0151		1576	0.0755	9.413	33.2366		762311	166.183
	!	20230804_CoAS_PW_37	20230804_CoAS_PW_37.d	Sample		2023-05-08 04:24:00	3.145	157.783		2715252	788.915	7.02	0.3527		55236	1.7635	7.662	0.2213		25112	1.1065	9.413	22.2522		537603	111.261		AbfT	10
	!	20230804_CoAS_PW_38	20230804_CoAS_PW_38.d	Sample		2023-05-08 04:39:00	3.145	150.087		2571836	750.436	7.036	0.3287		51501	1.6435	7.662	0.2041		23109	1.0205	9.413	21.5511		522829	107.756
	!	20230804_CoAS_PW_39	20230804_CoAS_PW_39.d	Sample		2023-05-08 04:55:00	3.145	148.638		2544894	743.189	7.02	0.35		54812	1.75	7.662	0.2334		26537	1.167	9.429	19.262		474144	96.31
	!	20230804_CoAS_PW_40	20230804_CoAS_PW_40.d	Sample		2023-05-08 05:10:00	3.145	159.374		2744980	796.871	7.053	0.5111		79931	2.5555	7.645	0.0238		2521	0.119	9.413	23.7376		568708	118.688		AbfT - no Lcm
	!	20230804_CoAS_PW_41	20230804_CoAS_PW_41.d	Sample		2023-05-08 05:26:00	3.145	127.143		2148106	635.717	7.036	0.3807		59605	1.9035	7.629	0.0177		1855	0.0885	9.413	17.2922		431647	86.461
	!	20230804_CoAS_PW_42	20230804_CoAS_PW_42.d	Sample		2023-05-08 05:41:00	3.145	147.838		2530034	739.189	7.036	0.4606		72057	2.303	8.024	0.0008		77	0.004	9.413	21.573		523292	107.865
	!	20230804_CoAS_PW_49	20230804_CoAS_PW_49.d	Sample		2023-05-08 07:29:00	3.145	104.04		1728000	520.202	7.036	0.3932		61557	1.966	7.662	0.646		75865	3.23	9.429	4.9446		145160	24.723		AbfT	30
		20230804_CoAS_PW_50	20230804_CoAS_PW_50.d	Sample		2023-05-08 07:45:00	3.145	92.0611		1513187	460.305	7.003	0.2873		45031	1.4365	7.629	0.5095		59389	2.5475	9.413	4.0046		120820	20.023
	!	20230804_CoAS_PW_51	20230804_CoAS_PW_51.d	Sample		2023-05-08 08:00:00	3.145	102.419		1698794	512.094	7.003	0.4002		62644	2.001	7.612	0.6386		74967	3.193	9.413	5.2751		153571	26.3755
!	!	20230804_CoAS_PW_52	20230804_CoAS_PW_52.d	Sample		2023-05-08 08:16:00	3.145	98.041		1620140	490.205	6.987	0.457		71494	2.285	8.123	0.0002		18	0.001	9.413	4.9706		145824	24.853		AbfT - no Lcm
	!	20230804_CoAS_PW_53	20230804_CoAS_PW_53.d	Sample		2023-05-08 08:31:00	3.145	83.4668		1360519	417.334	6.97	0.3797		59449	1.8985	8.057	0.0001		9	0.0005	9.413	4.284		128127	21.42
	!	20230804_CoAS_PW_54	20230804_CoAS_PW_54.d	Sample		2023-05-08 08:47:00	3.145	95.946		1582605	479.73	6.937	0.4917		76906	2.4585	7.827	0.0024		235	0.012	9.413	5.5111		159535	27.5555
		20230804_CoAS_PW_61	20230804_CoAS_PW_61.d	Sample		2023-05-08 10:35:00	3.145	59.9709		950385	299.855	6.872	0.534		83494	2.67	7.481	0.8454		100139	4.227	9.413	4.741		139944	23.705		AbfT	60
		20230804_CoAS_PW_62	20230804_CoAS_PW_62.d	Sample		2023-05-08 10:50:00	3.128	47.8656		744117	239.328	6.872	0.3556		55698	1.778	7.481	0.6075		71209	3.0375	9.413	3.4014		104814	17.007
		20230804_CoAS_PW_63	20230804_CoAS_PW_63.d	Sample		2023-05-08 11:06:00	3.145	48.8443		760643	244.221	6.888	0.4281		66998	2.1405	7.497	0.6321		74185	3.1605	9.413	3.8512		116781	19.256
	!	20230804_CoAS_PW_64	20230804_CoAS_PW_64.d	Sample		2023-05-08 11:21:00	3.128	56.1039		884070	280.519	6.872	0.701		109482	3.505	8.057	0.0001		10	0.0005	9.413	5.5707		161034	27.8535		AbfT - no Lcm
!	!	20230804_CoAS_PW_65	20230804_CoAS_PW_65.d	Sample		2023-05-08 11:37:00	3.145	51.363		803300	256.815	6.872	0.5792		90535	2.896	7.909	0.0017		169	0.0085	9.413	4.4158		131549	22.079
!	!	20230804_CoAS_PW_66	20230804_CoAS_PW_66.d	Sample		2023-05-08 11:52:00	3.145	51.1617		799884	255.809	6.888	0.509		79596	2.545	8.123	0.0002		21	0.001	9.413	3.8354		116365	19.177
		20230804_CoAS_PW_73	20230804_CoAS_PW_73.d	Sample		2023-05-08 13:40:00	3.145	22.3128		325037	111.564	6.904	0.488		76325	2.44	7.53	0.5455		63721	2.7275	9.413	3.2032		99480	16.016		AbfT	120
		20230804_CoAS_PW_74	20230804_CoAS_PW_74.d	Sample		2023-05-08 13:56:00	3.145	16.0578		227454	80.289	6.921	0.2949		46219	1.4745	7.514	0.3962		45813	1.981	9.413	2.246		73035	11.23
		20230804_CoAS_PW_75	20230804_CoAS_PW_75.d	Sample		2023-05-08 14:11:00	3.145	18.5845		266542	92.9225	6.921	0.4123		64533	2.0615	7.53	0.4078		47189	2.039	9.413	2.8017		88533	14.0085
!	!	20230804_CoAS_PW_76	20230804_CoAS_PW_76.d	Sample		2023-05-08 14:27:00	3.145	20.987		304133	104.935	6.921	0.5902		92236	2.951	7.497	0.0202		2124	0.101	9.413	4.0411		121779	20.2055		AbfT - no Lcm
!	!	20230804_CoAS_PW_77	20230804_CoAS_PW_77.d	Sample		2023-05-08 14:42:00	3.145	24.2001		354977	121	6.921	0.6607		103202	3.3035					0	9.413	4.3923		130940	21.9615
	!	20230804_CoAS_PW_78	20230804_CoAS_PW_78.d	Sample		2023-05-08 14:57:00	3.145	28.9337		430921	144.668	6.937	0.7768		121257	3.884	7.975	0.0058		586	0.029	9.413	4.9692		145789	24.846
Sample							3OH-Propionate Results
		Name	Data File	Type	Level	Acq. Date-Time	RT	Final Conc.	Accuracy	Resp.	Calc. Conc.
!	!	H2O_Blank	H2O_Blank_01.d	Sample		2023-09-08 09:47:00
!	!	SST	SST_01.d	Sample		2023-09-08 09:59:00
!	!	H2O_Blank	H2O_Blank_02.d	Sample		2023-09-08 10:12:00
!	!	20230804_CoAS_PW_1	20230809_Lact_Puruv_PW_01.d	Sample		2023-09-08 10:24:00
!	!	20230804_CoAS_PW_2	20230809_Lact_Puruv_PW_02.d	Sample		2023-09-08 10:37:00
!	!	SST	SST_02.d	Sample		2023-09-08 11:08:00	4.26	0.3561		29	0.3561
!	!	3OH-Propionate	3OH-Propionate.d	Sample		2023-09-08 11:21:00	4.306	159.979		1417778	159.979
!	!	SST	SST_03.d	Sample		2023-09-08 11:33:00	4.306	42.2054		371729	42.2054
	!	H2O_Blank	H2O_Blank_02_.d	Sample		2023-09-08 11:46:00	4.275	0.3745		192	0.3745
	!	20230809_Lact_3OH-Prop_Std_1	20230809_Lact_3OH-Prop_Std_0,01.d	Cal	1	2023-09-08 12:04:00	4.352	0.4184	4184.3	582	0.4184
	!	20230809_Lact_3OH-Prop_Std_2	20230809_Lact_3OH-Prop_Std_0,025.d	Cal	2	2023-09-08 12:17:00	4.306	0.4321	1728.3	703	0.4321
!	!	20230809_Lact_3OH-Prop_Std_3	20230809_Lact_3OH-Prop_Std_0,05.d	Cal	3	2023-09-08 12:29:00	4.322	0.4548	909.6	905	0.4548
	!	20230809_Lact_3OH-Prop_Std_4	20230809_Lact_3OH-Prop_Std_0,1.d	Cal	4	2023-09-08 12:42:00	4.306	0.4778	477.8	1109	0.4778
	!	20230809_Lact_3OH-Prop_Std_5	20230809_Lact_3OH-Prop_Std_0,25.d	Cal	5	2023-09-08 12:54:00	4.306	0.5796	231.8	2013	0.5796
	!	20230809_Lact_3OH-Prop_Std_6	20230809_Lact_3OH-Prop_Std_0,5.d	Cal	6	2023-09-08 13:07:00	4.306	0.8095	161.9	4056	0.8095
!	!	20230809_Lact_3OH-Prop_Std_7	20230809_Lact_3OH-Prop_Std_1.d	Cal	7	2023-09-08 13:19:00	4.306	1.2137	121.4	7646	1.2137
	!	20230809_Lact_3OH-Prop_Std_8	20230809_Lact_3OH-Prop_Std_2,5.d	Cal	8	2023-09-08 13:32:00	4.322	2.3522	94.1	17757	2.3522
!	!	20230809_Lact_3OH-Prop_Std_9	20230809_Lact_3OH-Prop_Std_5.d	Cal	9	2023-09-08 13:44:00	4.322	4.5854	91.7	37593	4.5854
!	!	20230809_Lact_3OH-Prop_Std_10	20230809_Lact_3OH-Prop_Std_10.d	Cal	10	2023-09-08 13:57:00	4.306	8.8291	88.3	75285	8.8291
	!	20230809_Lact_3OH-Prop_Std_11	20230809_Lact_3OH-Prop_Std_25.d	Cal	11	2023-09-08 14:09:00	4.306	23.7934	95.2	208196	23.7934
!	!	20230809_Lact_3OH-Prop_Std_12	20230809_Lact_3OH-Prop_Std_50.d	Cal	12	2023-09-08 14:21:00	4.306	50.1022	100.2	441867	50.1022
	!	20230809_Lact_3OH-Prop_Std_13	20230809_Lact_3OH-Prop_Std_100.d	Cal	13	2023-09-08 14:34:00	4.306	100.387	100.4	888489	100.387		Concentration in sample (*5 = dilution factor)	Assay	time [min]
!	!	20230804_CoAS_PW_7	20230809_Lact_Puruv_PW_07.d	Sample		2023-09-08 16:14:00	4.322	0.6438		2583	0.6438		3.219	AbfT	0.1
	!	20230804_CoAS_PW_8	20230809_Lact_Puruv_PW_08.d	Sample		2023-09-08 16:26:00	4.306	0.6679		2798	0.6679		3.3395
	!	20230804_CoAS_PW_9	20230809_Lact_Puruv_PW_09.d	Sample		2023-09-08 16:39:00	4.337	0.6345		2501	0.6345		3.1725
!	!	20230804_CoAS_PW_10	20230809_Lact_Puruv_PW_10.d	Sample		2023-09-08 16:51:00	4.322	0.6453		2597	0.6453		3.2265	AbfT - no Lcm
!	!	20230804_CoAS_PW_11	20230809_Lact_Puruv_PW_11.d	Sample		2023-09-08 17:04:00	4.322	0.7239		3296	0.7239		3.6195
!	!	20230804_CoAS_PW_12	20230809_Lact_Puruv_PW_12.d	Sample		2023-09-08 17:16:00	4.306	0.7541		3564	0.7541		3.7705
!	!	20230804_CoAS_PW_19	20230809_Lact_Puruv_PW_19.d	Sample		2023-09-08 18:43:00	4.322	1.6873		11852	1.6873		8.4365	AbfT	1
!	!	20230804_CoAS_PW_20	20230809_Lact_Puruv_PW_20.d	Sample		2023-09-08 18:56:00	4.337	1.6552		11567	1.6552		8.276
!	!	20230804_CoAS_PW_21	20230809_Lact_Puruv_PW_21.d	Sample		2023-09-08 19:08:00	4.337	1.901		13750	1.901		9.505
!	!	20230804_CoAS_PW_22	20230809_Lact_Puruv_PW_22.d	Sample		2023-09-08 19:21:00	4.337	1.895		13697	1.895		9.475	AbfT - no Lcm
!	!	20230804_CoAS_PW_23	20230809_Lact_Puruv_PW_23.d	Sample		2023-09-08 19:33:00	4.322	1.9913		14552	1.9913		9.9565
!	!	20230804_CoAS_PW_24	20230809_Lact_Puruv_PW_24.d	Sample		2023-09-08 19:46:00	4.337	1.7839		12710	1.7839		8.9195
!	!	20230804_CoAS_PW_31	20230809_Lact_Puruv_PW_31.d	Sample		2023-09-08 21:13:00	4.337	22.7354		198799	22.7354		113.677	AbfT	5
!	!	20230804_CoAS_PW_32	20230809_Lact_Puruv_PW_32.d	Sample		2023-09-08 21:25:00	4.322	22.1743		193815	22.1743		110.871
!	!	20230804_CoAS_PW_33	20230809_Lact_Puruv_PW_33.d	Sample		2023-09-08 21:38:00	4.337	30.3897		266783	30.3897		151.948
!	!	20230804_CoAS_PW_34	20230809_Lact_Puruv_PW_34.d	Sample		2023-09-08 21:50:00	4.337	29.6187		259935	29.6187		148.094	AbfT - no Lcm
!	!	20230804_CoAS_PW_35	20230809_Lact_Puruv_PW_35.d	Sample		2023-09-08 22:02:00	4.337	22.9625		200815	22.9625		114.812
!	!	20230804_CoAS_PW_36	20230809_Lact_Puruv_PW_36.d	Sample		2023-09-08 22:15:00	4.337	25.1218		219994	25.1218		125.609
!	!	20230804_CoAS_PW_43	20230809_Lact_Puruv_PW_43.d	Sample		2023-09-08 23:42:00	4.337	70.0495		619037	70.0495		350.247	AbfT	10
!	!	20230804_CoAS_PW_44	20230809_Lact_Puruv_PW_44.d	Sample		2023-09-08 23:55:00	4.337	75.2589		665306	75.2589		376.294
!	!	20230804_CoAS_PW_45	20230809_Lact_Puruv_PW_45.d	Sample		2023-10-08 00:07:00	4.337	75.9691		671614	75.9691		379.846
	!	20230804_CoAS_PW_46	20230809_Lact_Puruv_PW_46.d	Sample		2023-10-08 00:19:00	4.337	77.7769		687670	77.7769		388.885	AbfT - no Lcm
	!	20230804_CoAS_PW_47	20230809_Lact_Puruv_PW_47.d	Sample		2023-10-08 00:32:00	4.337	72.96		644887	72.96		364.8
!	!	20230804_CoAS_PW_48	20230809_Lact_Puruv_PW_48.d	Sample		2023-10-08 00:44:00	4.337	75.9557		671495	75.9557		379.778
!	!	20230804_CoAS_PW_55	20230809_Lact_Puruv_PW_55.d	Sample		2023-10-08 02:11:00	4.337	181.21		1606351	181.21		906.05	AbfT	30
	!	20230804_CoAS_PW_56	20230809_Lact_Puruv_PW_56.d	Sample		2023-10-08 02:24:00	4.337	187.111		1658766	187.111		935.557
	!	20230804_CoAS_PW_57	20230809_Lact_Puruv_PW_57.d	Sample		2023-10-08 02:36:00	4.337	199.233		1766429	199.233		996.165
	!	20230804_CoAS_PW_58	20230809_Lact_Puruv_PW_58.d	Sample		2023-10-08 02:49:00	4.337	195.859		1736465	195.859		979.297	AbfT - no Lcm
	!	20230804_CoAS_PW_59	20230809_Lact_Puruv_PW_59.d	Sample		2023-10-08 03:01:00	4.337	183.081		1622972	183.081		915.407
!	!	20230804_CoAS_PW_60	20230809_Lact_Puruv_PW_60.d	Sample		2023-10-08 03:14:00	4.337	188.313		1669442	188.313		941.567
!	!	20230804_CoAS_PW_67	20230809_Lact_Puruv_PW_67.d	Sample		2023-10-08 04:41:00	4.337	243.944		2163543	243.944		1219.72	AbfT	60
!	!	20230804_CoAS_PW_68	20230809_Lact_Puruv_PW_68.d	Sample		2023-10-08 04:53:00	4.337	235.986		2092864	235.986		1179.93
	!	20230804_CoAS_PW_69	20230809_Lact_Puruv_PW_69.d	Sample		2023-10-08 05:06:00	4.337	229.048		2031239	229.048		1145.24
	!	20230804_CoAS_PW_70	20230809_Lact_Puruv_PW_70.d	Sample		2023-10-08 05:18:00	4.337	273.396		2425134	273.396		1366.98	AbfT - no Lcm
!	!	20230804_CoAS_PW_71	20230809_Lact_Puruv_PW_71.d	Sample		2023-10-08 05:31:00	4.337	271.272		2406267	271.272		1356.36
	!	20230804_CoAS_PW_72	20230809_Lact_Puruv_PW_72.d	Sample		2023-10-08 05:43:00	4.337	277.87		2464868	277.87		1389.35
!	!	20230804_CoAS_PW_79	20230809_Lact_Puruv_PW_79.d	Sample		2023-10-08 07:10:00	4.337	266.567		2364483	266.567		1332.84	AbfT	120
	!	20230804_CoAS_PW_80	20230809_Lact_Puruv_PW_80.d	Sample		2023-10-08 07:23:00	4.337	261.648		2320794	261.648		1308.24
	!	20230804_CoAS_PW_81	20230809_Lact_Puruv_PW_81.d	Sample		2023-10-08 07:35:00	4.337	289.121		2564806	289.121		1445.61
!	!	20230804_CoAS_PW_82	20230809_Lact_Puruv_PW_82.d	Sample		2023-10-08 07:48:00	4.337	280.806		2490949	280.806		1404.03	AbfT - no Lcm
	!	20230804_CoAS_PW_83	20230809_Lact_Puruv_PW_83.d	Sample		2023-10-08 08:00:00	4.337	298.686		2649759	298.686		1493.43
	!	20230804_CoAS_PW_84	20230809_Lact_Puruv_PW_84.d	Sample		2023-10-08 08:13:00	4.337	289.711		2570042	289.711		1448.55
	!	H2O_Blank	H2O_Blank_05.d	Sample		2023-10-08 08:25:00	4.322	0.8004		3974	0.8004		4.002

## Sheet: SI Fig. 5D
	acetyl-CoA
time [min]	PCL			PCL - no Lcm
0.1	308.514	310.457	266.13	197.476	442.435	222.143
1	304.659	280.123	379.543	348.563	323.208	332.562
5	139.648	154.942	203.506	192.41	147.78	145.592
10	126.522	120.919	118.429	113.674	111.362	117.394
30	31.832	42.1645	44.336	41.9435	43.3545	54.934
60	65.5125	53.2465	46.9095	51.0895	63.3585	76.789
120	73.307	67.067	55.9335	75.5045	74.3055	89.296
	malonyl-CoA
time [min]	PCL			PCL - no Lcm
0.1	21.3825	22.041	20.0185	16.7405	34.6465	17.1665
1	172.6	160.86	219.392	208.924	189.002	200.938
5	517.484	532.956	633.72	613.957	512.845	524.207
10	772.422	798.317	776.778	756.649	760.332	785.066
30	517.423	528.268	577.725	563.436	556.194	607.433
60	390.221	358.933	335.719	371.007	376.043	428.731
120	146.703	148.775	135.877	174.24	152.999	174.843
	3-hydroxypropionate
time [min]	PCL			PCL - no Lcm
0	2.9805	2.111	3.107	3.0315	3.2965	3.5205
1	9.318	8.701	8.792	10.2005	8.846	9.346
5	120.733	124.649	130.424	128.709	119.562	131.349
10	379.255	326.039	353.442	414.24	337.28	385.091
30	998.524	919.483	966.46	986.893	954.251	1051.88
60	1429.27	1334.84	1229.14	1533.8	1347.19	1475.29
120	1614.86	1658.02	1519.85	1721.62	1632.47	1795.47
outside of linear range
	3-hydroxypropionyl-CoA
time [min]	PCL			PCL - no Lcm
0.1	0.074	0.0575	0.009	0.034	0.0455	0.0565
1	0.0595	0.0355	0.016	0.0225	0.013	0.0475
5	0.0925	0.0685	0.0735	0.1005	0.065	0.0925
10	0.419	0.413	0.37	0.574	0.5815	0.6045
30	4.1325	3.304	3.4295	7.5795	6.955	7.593
60	16.6935	12.914	12.5135	25.0155	25.16	25.849
120	49.419	45.8225	44.3935	67.908	68.102	68.451
	lactyl-CoA
time [min]	PCL			PCL - no Lcm
0.1	0.0885	0.08	0.034	0.039	0.0585	0.0785
1	0.049	0.035	0.0595	0.052	0.03	0.0685
5	0.0575	0.03	0.035	0.0225	0.0015	0.0175
10	0.1975	0.214	0.2	0.041	0.0335	0.0705
30	3.66	3.315	3.335	0.0055	0.015	0.0235
60	9.6775	10.123	9.5805	0	0	0
120	13.613	16.193	15.1555	0	0.2165	0
Sample							Malonyl-CoA/4-Hydroxybutyryl-CoA Results					3-HP-CoA Results					lactyl-CoA Results					Acetyl-CoA Results
		Name	Data File	Type	Level	Acq. Date-Time	RT	Final Conc.	Accuracy	Resp.	Concentration in sample (*5 = dilution factor)	RT	Final Conc.	Accuracy	Resp.	Concentration in sample (*5 = dilution factor)	RT	Final Conc.	Accuracy	Resp.	Concentration in sample (*5 = dilution factor)	RT	Final Conc.	Accuracy	Resp.	Concentration in sample (*5 = dilution factor)
!	!	H2O_Blank	H2O_Blank_01.d	Sample		2023-04-08 18:20:00	3.128	0.0007		4	0.0035	7.053	0		1	0	7.563	0		3	0	9.413	0.6916		26196	3.458
		SST	SST_01.d	Sample		2023-04-08 18:36:00	3.063	88.7324		1453905	443.662	6.855	87.9106		13455588	439.553	7.464	87.5327		12020446	437.663	9.413	87.2652		1766221	436.326
	!	H2O_Blank	H2O_Blank_02.d	Sample		2023-04-08 18:51:00	3.013	0.0029		20	0.0145	6.855	0.0002		35	0.001	7.58	0.0003		28	0.0015	9.429	0.3504		14493	1.752		Assay	time [min]
	!	20230804_CoAS_PW_7	20230804_CoAS_PW_07.d	Sample		2023-04-08 20:40:00	3.128	4.2765		54119	21.3825	6.987	0.0148		2355	0.074	7.612	0.0177		1856	0.0885	9.413	61.7028		1306204	308.514		Pcl	0.1
	!	20230804_CoAS_PW_8	20230804_CoAS_PW_08.d	Sample		2023-04-08 20:55:00	3.128	4.4082		55930	22.041	7.003	0.0115		1826	0.0575	7.612	0.016		1667	0.08	9.413	62.0913		1313359	310.457
	!	20230804_CoAS_PW_9	20230804_CoAS_PW_09.d	Sample		2023-04-08 21:11:00	3.128	4.0037		50382	20.0185	7.086	0.0018		293	0.009	7.645	0.0068		688	0.034	9.413	53.2261		1148539	266.13
	!	20230804_CoAS_PW_10	20230804_CoAS_PW_10.d	Sample		2023-04-08 21:26:00	3.128	3.3481		41496	16.7405	7.003	0.0068		1085	0.034	7.612	0.0078		793	0.039	9.413	39.4952		885835	197.476		Pcl - no Lcm
	!	20230804_CoAS_PW_11	20230804_CoAS_PW_11.d	Sample		2023-04-08 21:41:00	3.128	6.9293		91370	34.6465	7.003	0.0091		1440	0.0455	7.596	0.0117		1208	0.0585	9.413	88.487		1787726	442.435
	!	20230804_CoAS_PW_12	20230804_CoAS_PW_12.d	Sample		2023-04-08 21:57:00	3.128	3.4333		42642	17.1665	7.036	0.0113		1797	0.0565	7.596	0.0157		1633	0.0785	9.413	44.4286		981405	222.143
	!	20230804_CoAS_PW_19	20230804_CoAS_PW_19.d	Sample		2023-04-08 23:45:00	3.145	34.5199		521909	172.6	7.036	0.0119		1890	0.0595	7.645	0.0098		1005	0.049	9.413	60.9318		1291985	304.659		Pcl	1
	!	20230804_CoAS_PW_20	20230804_CoAS_PW_20.d	Sample		2023-05-08 00:01:00	3.145	32.172		483500	160.86	7.053	0.0071		1129	0.0355	7.678	0.007		711	0.035	9.413	56.0245		1200925	280.123
	!	20230804_CoAS_PW_21	20230804_CoAS_PW_21.d	Sample		2023-05-08 00:16:00	3.128	43.8783		677095	219.392	7.135	0.0032		512	0.016	7.612	0.0119		1231	0.0595	9.413	75.9087		1564371	379.543
!	!	20230804_CoAS_PW_22	20230804_CoAS_PW_22.d	Sample		2023-05-08 00:32:00	3.145	41.7849		642112	208.924	7.036	0.0045		725	0.0225	7.645	0.0104		1073	0.052	9.413	69.7127		1452615	348.563		Pcl - no Lcm
	!	20230804_CoAS_PW_23	20230804_CoAS_PW_23.d	Sample		2023-05-08 00:47:00	3.145	37.8004		575943	189.002	7.02	0.0026		420	0.013	7.645	0.006		607	0.03	9.413	64.6416		1360193	323.208
	!	20230804_CoAS_PW_24	20230804_CoAS_PW_24.d	Sample		2023-05-08 01:03:00	3.145	40.1876		615519	200.938	6.987	0.0095		1503	0.0475	7.629	0.0137		1428	0.0685	9.413	66.5123		1394393	332.561
	!	20230804_CoAS_PW_31	20230804_CoAS_PW_31.d	Sample		2023-05-08 02:51:00	3.145	103.497		1718207	517.484	7.069	0.0185		2928	0.0925	7.711	0.0115		1189	0.0575	9.413	27.9295		655189	139.648		Pcl	5
	!	20230804_CoAS_PW_32	20230804_CoAS_PW_32.d	Sample		2023-05-08 03:06:00	3.145	106.591		1774025	532.956	7.036	0.0137		2177	0.0685	7.662	0.006		604	0.03	9.429	30.9885		717227	154.942
	!	20230804_CoAS_PW_33	20230804_CoAS_PW_33.d	Sample		2023-05-08 03:22:00	3.145	126.744		2140783	633.72	7.02	0.0147		2334	0.0735	7.662	0.007		717	0.035	9.413	40.7013		909335	203.507
	!	20230804_CoAS_PW_34	20230804_CoAS_PW_34.d	Sample		2023-05-08 03:37:00	3.145	122.791		2068428	613.957	7.036	0.0201		3187	0.1005	7.612	0.0045		456	0.0225	9.413	38.4819		866018	192.41		Pcl - no Lcm
	!	20230804_CoAS_PW_35	20230804_CoAS_PW_35.d	Sample		2023-05-08 03:53:00	3.145	102.569		1701498	512.845	7.02	0.013		2057	0.065	7.645	0.0003		31	0.0015	9.413	29.5561		688281	147.781
	!	20230804_CoAS_PW_36	20230804_CoAS_PW_36.d	Sample		2023-05-08 04:08:00	3.145	104.841		1742443	524.207	7.036	0.0185		2926	0.0925	7.662	0.0035		346	0.0175	9.413	29.1184		679401	145.592
	!	20230804_CoAS_PW_43	20230804_CoAS_PW_43.d	Sample		2023-05-08 05:57:00	3.145	154.484		2653706	772.422	7.036	0.0838		13209	0.419	7.645	0.0395		4241	0.1975	9.413	25.3044		601247	126.522		Pcl	10
	!	20230804_CoAS_PW_44	20230804_CoAS_PW_44.d	Sample		2023-05-08 06:12:00	3.145	159.663		2750384	798.317	7.02	0.0826		13020	0.413	7.645	0.0428		4613	0.214	9.413	24.1838		578003	120.919
	!	20230804_CoAS_PW_45	20230804_CoAS_PW_45.d	Sample		2023-05-08 06:27:00	3.145	155.356		2669947	776.778	7.053	0.074		11673	0.37	7.645	0.04		4302	0.2	9.413	23.6858		567627	118.429
	!	20230804_CoAS_PW_46	20230804_CoAS_PW_46.d	Sample		2023-05-08 06:43:00	3.145	151.33		2594952	756.649	7.036	0.1148		18068	0.574	7.645	0.0082		838	0.041	9.413	22.7348		547739	113.674		Pcl - no Lcm
	!	20230804_CoAS_PW_47	20230804_CoAS_PW_47.d	Sample		2023-05-08 06:58:00	3.145	152.066		2608663	760.332	7.036	0.1163		18306	0.5815	7.629	0.0067		683	0.0335	9.413	22.2725		538030	111.363
	!	20230804_CoAS_PW_48	20230804_CoAS_PW_48.d	Sample		2023-05-08 07:14:00	3.145	157.013		2700878	785.066	7.036	0.1209		19020	0.6045	7.629	0.0141		1469	0.0705	9.413	23.4788		563307	117.394
	!	20230804_CoAS_PW_55	20230804_CoAS_PW_55.d	Sample		2023-05-08 09:02:00	3.145	103.485		1717989	517.423	6.937	0.8265		128986	4.1325	7.547	0.732		86303	3.66	9.413	6.3664		180880	31.832		Pcl	30
	!	20230804_CoAS_PW_56	20230804_CoAS_PW_56.d	Sample		2023-05-08 09:17:00	3.145	105.653		1757096	528.267	6.904	0.6608		103217	3.304	7.514	0.663		77925	3.315	9.413	8.4329		231024	42.1645
	!	20230804_CoAS_PW_57	20230804_CoAS_PW_57.d	Sample		2023-05-08 09:33:00	3.145	115.545		1936305	577.725	6.888	0.6859		107131	3.4295	7.497	0.667		78416	3.335	9.413	8.8672		241346	44.336
!	!	20230804_CoAS_PW_58	20230804_CoAS_PW_58.d	Sample		2023-05-08 09:48:00	3.145	112.687		1884390	563.436	6.904	1.5159		235985	7.5795	8.09	0.0011		108	0.0055	9.413	8.3887		229971	41.9435		Pcl - no Lcm
	!	20230804_CoAS_PW_59	20230804_CoAS_PW_59.d	Sample		2023-05-08 10:04:00	3.145	111.239		1858122	556.195	6.872	1.391		216619	6.955	7.975	0.003		300	0.015	9.413	8.6709		236690	43.3545
	!	20230804_CoAS_PW_60	20230804_CoAS_PW_60.d	Sample		2023-05-08 10:19:00	3.145	121.487		2044588	607.433	6.904	1.5186		236396	7.593	7.843	0.0047		474	0.0235	9.413	10.9868		290849	54.934
		20230804_CoAS_PW_67	20230804_CoAS_PW_67.d	Sample		2023-05-08 12:07:00	3.145	78.0441		1264869	390.221	6.888	3.3387		518028	16.6935	7.497	1.9355		235393	9.6775	9.413	13.1025		339034	65.5125		Pcl	60
		20230804_CoAS_PW_68	20230804_CoAS_PW_68.d	Sample		2023-05-08 12:23:00	3.145	71.7867		1155200	358.933	6.888	2.5828		401181	12.914	7.514	2.0246		246582	10.123	9.413	10.6493		283056	53.2465
		20230804_CoAS_PW_69	20230804_CoAS_PW_69.d	Sample		2023-05-08 12:38:00	3.145	67.1437		1074347	335.718	6.904	2.5027		388788	12.5135	7.514	1.9161		232952	9.5805	9.413	9.3819		253497	46.9095
!	!	20230804_CoAS_PW_70	20230804_CoAS_PW_70.d	Sample		2023-05-08 12:54:00	3.145	74.2015		1197429	371.007	6.904	5.0031		774977	25.0155					0	9.413	10.2179		273050	51.0895		Pcl - no Lcm
!	!	20230804_CoAS_PW_71	20230804_CoAS_PW_71.d	Sample		2023-05-08 13:09:00	3.145	75.2087		1215078	376.043	6.904	5.032		779432	25.16					0	9.413	12.6717		329310	63.3585
!	!	20230804_CoAS_PW_72	20230804_CoAS_PW_72.d	Sample		2023-05-08 13:25:00	3.145	85.7461		1400883	428.731	6.904	5.1698		800685	25.849					0	9.413	15.3578		389298	76.789
		20230804_CoAS_PW_79	20230804_CoAS_PW_79.d	Sample		2023-05-08 15:13:00	3.145	29.3406		437501	146.703	6.937	9.8838		1526651	49.419	7.547	2.7226		334733	13.613	9.413	14.6614		373885	73.307		Pcl	120
		20230804_CoAS_PW_80	20230804_CoAS_PW_80.d	Sample		2023-05-08 15:28:00	3.145	29.755		444210	148.775	6.904	9.1645		1416000	45.8225	7.514	3.2386		400380	16.193	9.413	13.4134		346024	67.067
		20230804_CoAS_PW_81	20230804_CoAS_PW_81.d	Sample		2023-05-08 15:44:00	3.145	27.1755		402579	135.877	6.904	8.8787		1372019	44.3935	7.514	3.0311		373938	15.1555	9.413	11.1867		295450	55.9335
!	!	20230804_CoAS_PW_82	20230804_CoAS_PW_82.d	Sample		2023-05-08 15:59:00	3.145	34.8481		527295	174.24	6.904	13.5816		2095036	67.908					0	9.413	15.1009		383624	75.5045		Pcl - no Lcm
!	!	20230804_CoAS_PW_83	20230804_CoAS_PW_83.d	Sample		2023-05-08 16:15:00	3.145	30.5998		457913	152.999	6.904	13.6204		2100999	68.102	8.106	0.0433		4669	0.2165	9.413	14.8611		378314	74.3055
!	!	20230804_CoAS_PW_84	20230804_CoAS_PW_84.d	Sample		2023-05-08 16:30:00	3.145	34.9686		529274	174.843	6.904	13.6902		2111716	68.451					0	9.413	17.8592		443941	89.296
Sample							3OH-Propionate Results
		Name	Data File	Type	Level	Acq. Date-Time	RT	Final Conc.	Accuracy	Resp.	Calc. Conc.
!	!	H2O_Blank	H2O_Blank_01.d	Sample		2023-09-08 09:47:00
!	!	SST	SST_01.d	Sample		2023-09-08 09:59:00
!	!	H2O_Blank	H2O_Blank_02.d	Sample		2023-09-08 10:12:00
!	!	20230804_CoAS_PW_1	20230809_Lact_Puruv_PW_01.d	Sample		2023-09-08 10:24:00
!	!	20230804_CoAS_PW_2	20230809_Lact_Puruv_PW_02.d	Sample		2023-09-08 10:37:00
!	!	SST	SST_02.d	Sample		2023-09-08 11:08:00	4.26	0.3561		29	0.3561
!	!	3OH-Propionate	3OH-Propionate.d	Sample		2023-09-08 11:21:00	4.306	159.979		1417778	159.979
!	!	SST	SST_03.d	Sample		2023-09-08 11:33:00	4.306	42.2054		371729	42.2054
	!	H2O_Blank	H2O_Blank_02_.d	Sample		2023-09-08 11:46:00	4.275	0.3745		192	0.3745
	!	20230809_Lact_3OH-Prop_Std_1	20230809_Lact_3OH-Prop_Std_0,01.d	Cal	1	2023-09-08 12:04:00	4.352	0.4184	4184.3	582	0.4184
	!	20230809_Lact_3OH-Prop_Std_2	20230809_Lact_3OH-Prop_Std_0,025.d	Cal	2	2023-09-08 12:17:00	4.306	0.4321	1728.3	703	0.4321
!	!	20230809_Lact_3OH-Prop_Std_3	20230809_Lact_3OH-Prop_Std_0,05.d	Cal	3	2023-09-08 12:29:00	4.322	0.4548	909.6	905	0.4548
	!	20230809_Lact_3OH-Prop_Std_4	20230809_Lact_3OH-Prop_Std_0,1.d	Cal	4	2023-09-08 12:42:00	4.306	0.4778	477.8	1109	0.4778
	!	20230809_Lact_3OH-Prop_Std_5	20230809_Lact_3OH-Prop_Std_0,25.d	Cal	5	2023-09-08 12:54:00	4.306	0.5796	231.8	2013	0.5796
	!	20230809_Lact_3OH-Prop_Std_6	20230809_Lact_3OH-Prop_Std_0,5.d	Cal	6	2023-09-08 13:07:00	4.306	0.8095	161.9	4056	0.8095
!	!	20230809_Lact_3OH-Prop_Std_7	20230809_Lact_3OH-Prop_Std_1.d	Cal	7	2023-09-08 13:19:00	4.306	1.2137	121.4	7646	1.2137
	!	20230809_Lact_3OH-Prop_Std_8	20230809_Lact_3OH-Prop_Std_2,5.d	Cal	8	2023-09-08 13:32:00	4.322	2.3522	94.1	17757	2.3522
!	!	20230809_Lact_3OH-Prop_Std_9	20230809_Lact_3OH-Prop_Std_5.d	Cal	9	2023-09-08 13:44:00	4.322	4.5854	91.7	37593	4.5854
!	!	20230809_Lact_3OH-Prop_Std_10	20230809_Lact_3OH-Prop_Std_10.d	Cal	10	2023-09-08 13:57:00	4.306	8.8291	88.3	75285	8.8291
	!	20230809_Lact_3OH-Prop_Std_11	20230809_Lact_3OH-Prop_Std_25.d	Cal	11	2023-09-08 14:09:00	4.306	23.7934	95.2	208196	23.7934
!	!	20230809_Lact_3OH-Prop_Std_12	20230809_Lact_3OH-Prop_Std_50.d	Cal	12	2023-09-08 14:21:00	4.306	50.1022	100.2	441867	50.1022
	!	20230809_Lact_3OH-Prop_Std_13	20230809_Lact_3OH-Prop_Std_100.d	Cal	13	2023-09-08 14:34:00	4.306	100.387	100.4	888489	100.387
	!	H2O_Blank	H2O_Blank_04.d	Sample		2023-09-08 14:46:00	4.291	0.3912		340	0.3912		Concentration in sample (*5 = dilution factor)	Assay	time [min]
!	!	20230804_CoAS_PW_1	20230809_Lact_Puruv_PW_01_.d	Sample		2023-09-08 14:59:00	4.306	0.5961		2160	0.5961		2.9805	PCL	0.1
	!	20230804_CoAS_PW_2	20230809_Lact_Puruv_PW_02_.d	Sample		2023-09-08 15:12:00	4.306	0.4222		616	0.4222		2.111
!	!	20230804_CoAS_PW_3	20230809_Lact_Puruv_PW_03.d	Sample		2023-09-08 15:24:00	4.322	0.6214		2385	0.6214		3.107
	!	20230804_CoAS_PW_4	20230809_Lact_Puruv_PW_04.d	Sample		2023-09-08 15:37:00	4.322	0.6063		2251	0.6063		3.0315	PCL - no Lcm
!	!	20230804_CoAS_PW_5	20230809_Lact_Puruv_PW_05.d	Sample		2023-09-08 15:49:00	4.322	0.6593		2721	0.6593		3.2965
!	!	20230804_CoAS_PW_6	20230809_Lact_Puruv_PW_06.d	Sample		2023-09-08 16:01:00	4.322	0.7041		3119	0.7041		3.5205
	!	20230804_CoAS_PW_13	20230809_Lact_Puruv_PW_13.d	Sample		2023-09-08 17:29:00	4.322	1.8636		13418	1.8636		9.318	PCL	1
!	!	20230804_CoAS_PW_14	20230809_Lact_Puruv_PW_14.d	Sample		2023-09-08 17:41:00	4.322	1.7402		12322	1.7402		8.701
	!	20230804_CoAS_PW_15	20230809_Lact_Puruv_PW_15.d	Sample		2023-09-08 17:53:00	4.337	1.7584		12484	1.7584		8.792
!	!	20230804_CoAS_PW_16	20230809_Lact_Puruv_PW_16.d	Sample		2023-09-08 18:06:00	4.322	2.0401		14985	2.0401		10.2005	PCL - no Lcm
!	!	20230804_CoAS_PW_17	20230809_Lact_Puruv_PW_17.d	Sample		2023-09-08 18:18:00	4.322	1.7692		12579	1.7692		8.846
	!	20230804_CoAS_PW_18	20230809_Lact_Puruv_PW_18.d	Sample		2023-09-08 18:31:00	4.322	1.8692		13468	1.8692		9.346
!	!	20230804_CoAS_PW_25	20230809_Lact_Puruv_PW_25.d	Sample		2023-09-08 19:58:00	4.322	24.1465		211332	24.1465		120.733	PCL	5
!	!	20230804_CoAS_PW_26	20230809_Lact_Puruv_PW_26.d	Sample		2023-09-08 20:10:00	4.322	24.9298		218289	24.9298		124.649
!	!	20230804_CoAS_PW_27	20230809_Lact_Puruv_PW_27.d	Sample		2023-09-08 20:23:00	4.337	26.0848		228547	26.0848		130.424
	!	20230804_CoAS_PW_28	20230809_Lact_Puruv_PW_28.d	Sample		2023-09-08 20:35:00	4.337	25.7418		225501	25.7418		128.709	PCL - no Lcm
!	!	20230804_CoAS_PW_29	20230809_Lact_Puruv_PW_29.d	Sample		2023-09-08 20:48:00	4.337	23.9124		209253	23.9124		119.562
	!	20230804_CoAS_PW_30	20230809_Lact_Puruv_PW_30.d	Sample		2023-09-08 21:00:00	4.337	26.2697		230190	26.2697		131.349
	!	20230804_CoAS_PW_37	20230809_Lact_Puruv_PW_37.d	Sample		2023-09-08 22:27:00	4.337	75.851		670565	75.851		379.255	PCL	10
!	!	20230804_CoAS_PW_38	20230809_Lact_Puruv_PW_38.d	Sample		2023-09-08 22:40:00	4.337	65.2078		576033	65.2078		326.039
!	!	20230804_CoAS_PW_39	20230809_Lact_Puruv_PW_39.d	Sample		2023-09-08 22:52:00	4.337	70.6884		624712	70.6884		353.442
	!	20230804_CoAS_PW_40	20230809_Lact_Puruv_PW_40.d	Sample		2023-09-08 23:05:00	4.337	82.8481		732712	82.8481		414.24	PCL - no Lcm
!	!	20230804_CoAS_PW_41	20230809_Lact_Puruv_PW_41.d	Sample		2023-09-08 23:17:00	4.337	67.456		596001	67.456		337.28
!	!	20230804_CoAS_PW_42	20230809_Lact_Puruv_PW_42.d	Sample		2023-09-08 23:30:00	4.337	77.0183		680932	77.0183		385.091
!	!	20230804_CoAS_PW_49	20230809_Lact_Puruv_PW_49.d	Sample		2023-10-08 00:57:00	4.337	199.705		1770620	199.705		998.524	PCL	30
!	!	20230804_CoAS_PW_50	20230809_Lact_Puruv_PW_50.d	Sample		2023-10-08 01:09:00	4.337	183.897		1630212	183.897		919.483
	!	20230804_CoAS_PW_51	20230809_Lact_Puruv_PW_51.d	Sample		2023-10-08 01:22:00	4.337	193.292		1713661	193.292		966.459
	!	20230804_CoAS_PW_52	20230809_Lact_Puruv_PW_52.d	Sample		2023-10-08 01:34:00	4.337	197.379		1749957	197.379		986.893	PCL - no Lcm
!	!	20230804_CoAS_PW_53	20230809_Lact_Puruv_PW_53.d	Sample		2023-10-08 01:47:00	4.337	190.85		1691973	190.85		954.251
	!	20230804_CoAS_PW_54	20230809_Lact_Puruv_PW_54.d	Sample		2023-10-08 01:59:00	4.337	210.377		1865406	210.377		1051.88
	!	20230804_CoAS_PW_61	20230809_Lact_Puruv_PW_61.d	Sample		2023-10-08 03:26:00	4.337	285.854		2535790	285.854		1429.27	PCL	60
!	!	20230804_CoAS_PW_62	20230809_Lact_Puruv_PW_62.d	Sample		2023-10-08 03:39:00	4.337	266.969		2368049	266.969		1334.84
!	!	20230804_CoAS_PW_63	20230809_Lact_Puruv_PW_63.d	Sample		2023-10-08 03:51:00	4.337	245.828		2180284	245.828		1229.14
	!	20230804_CoAS_PW_64	20230809_Lact_Puruv_PW_64.d	Sample		2023-10-08 04:04:00	4.337	306.759		2721463	306.759		1533.8	PCL - no Lcm
!	!	20230804_CoAS_PW_65	20230809_Lact_Puruv_PW_65.d	Sample		2023-10-08 04:16:00	4.337	269.437		2389976	269.437		1347.19
!	!	20230804_CoAS_PW_66	20230809_Lact_Puruv_PW_66.d	Sample		2023-10-08 04:28:00	4.337	295.058		2617533	295.058		1475.29
!	!	20230804_CoAS_PW_73	20230809_Lact_Puruv_PW_73.d	Sample		2023-10-08 05:56:00	4.337	322.971		2865455	322.971		1614.86	PCL	120
	!	20230804_CoAS_PW_74	20230809_Lact_Puruv_PW_74.d	Sample		2023-10-08 06:08:00	4.337	331.603		2942126	331.603		1658.02
	!	20230804_CoAS_PW_75	20230809_Lact_Puruv_PW_75.d	Sample		2023-10-08 06:21:00	4.337	303.971		2696696	303.971		1519.85
	!	20230804_CoAS_PW_76	20230809_Lact_Puruv_PW_76.d	Sample		2023-10-08 06:33:00	4.337	344.325		3055118	344.325		1721.62	PCL - no Lcm
	!	20230804_CoAS_PW_77	20230809_Lact_Puruv_PW_77.d	Sample		2023-10-08 06:45:00	4.337	326.495		2896752	326.495		1632.47
!	!	20230804_CoAS_PW_78	20230809_Lact_Puruv_PW_78.d	Sample		2023-10-08 06:58:00	4.337	359.094		3186296	359.094		1795.47

## Sheet: SI Fig. 5E
	acetyl-CoA
time [h]	PCS			PCS - no Lcm
0	1110.84	1121.5	1246.92	1120.09	1171.95	1205.35
90	0.7	0.786	0.713	2.811	3.191	3.498
180	0.709	0.548	0.612	2.254	2.501	2.37
240	0.333	0.521	0.58	1.97	2.224	2.283
300	0.506	0.139	0.444	1.801	1.522	1.746
360	0	0	0	1.034	1.348	1.247
1350	9.747	3.019	12.175	0.13	0.955	1.166
	3-hydroxypropionyl-CoA
time [min]	PCS			PCS - no Lcm
0	4.599	4.6	4.787	4.6	4.593	4.597
90	88.969	89.314	90.392	77.962	90.568	85.989
180	248.317	225.932	241.562	179.905	207.965	181.877
240	309.094	300.209	321.153	252.708	268.104	246.448
300	338.822	319.151	344.298	255.295	309.005	272.407
360	356.469	335.741	382.652	293.027	333.09	317.159
1350	192.047	194.834	218.377		470.808	473.57
	lactyl-CoA
time [min]	PCS			PCS - no Lcm
0	0	0	0	0	0	0
1.5	18.676	21.647	21.065	0	0	0
3	35.615	37.293	37.581	0	0	0
4	37.943	42.732	41.732	0	0	0
5	46.69	48.037	45.219	0	0	0
6	45.83	46.724	47.286	0	0	0
22.5	17.659	13.178	20.359	0	0	0
Sample							3-HP-CoA Results					lactyl-CoA Results					Acetyl-CoA Results
		Name	Data File	Type	Level	Acq. Date-Time	RT	Final Conc.	Accuracy	Resp.	Concentration in sample (*10 = dilution factor)	RT	Final Conc.	Accuracy	Resp.	Concentration in sample (*10 = dilution factor)	RT	Final Conc.	Accuracy	Resp.	Concentration in sample (*10 = dilution factor)
	!	H2O_Blank	H2O_Blank_01.d	Sample		8/16/2023 11:55	6.641	0.458		1	4.58	7.168	0		4	0	9.446	0		1638	0
!	!	SST	SST_01.d	Sample		8/16/2023 12:10	6.641	95.2206		5930528	952.206	7.184	102.201		9345094	1022.01	9.396	96.9413		984562	969.413
!	!	H2O_Blank	H2O_Blank_02.d	Sample		8/16/2023 12:26	6.855	0.6101		9516	6.101	6.855	0.0083		9516	0.083	9.38	0.0258		3805	0.258
	!	20230816_CoA_Std_1	20230816_CoA_Std_1.d	Cal	1	8/16/2023 12:42	6.509	0.4969	4968.6	2433	4.969	7.333	0	0	817	0	9.446	0	0	2293	0
	!	20230816_CoA_Std_2	20230816_CoA_Std_2.d	Cal	2	8/16/2023 12:57	6.509	0.4781	956.3	1261	4.781	7.069	0	0	1897	0	9.462	0	0	1385	0
!	!	20230816_CoA_Std_3	20230816_CoA_Std_3.d	Cal	3	8/16/2023 13:20	6.592	0.4819	481.9	1497	4.819	7.151	0	0	1948	0	9.446	0	0	1942	0
	!	20230816_CoA_Std_4	20230816_CoA_Std_4.d	Cal	4	8/16/2023 13:36	6.493	0.8302	166	23295	8.302	7.053	0.3352	67	39384	3.352	9.396	0.2282	45.6	5854	2.282
	!	20230816_CoA_Std_5	20230816_CoA_Std_5.d	Cal	5	8/16/2023 13:51	6.509	1.3269	132.7	54382	13.269	7.069	0.8919	89.2	90243	8.919	9.396	0.8235	82.3	11878	8.235
!	!	20230816_CoA_Std_6	20230816_CoA_Std_6.d	Cal	6	8/16/2023 14:07	6.493	5.2301	104.6	298650	52.301	7.053	5.2951	105.9	492488	52.951	9.396	5.5189	110.4	59395	55.189
	!	20230816_CoA_Std_7	20230816_CoA_Std_7.d	Cal	7	8/16/2023 14:22	6.476	9.9792	99.8	595865	99.792	7.053	10.9489	109.5	1008974	109.489	9.396	11.3596	113.6	118500	113.596
!	!	20230816_CoA_Std_8	20230816_CoA_Std_8.d	Cal	8	8/16/2023 14:38	6.46	45.7033	91.4	2831588	457.033	7.02	49.066	98.1	4491081	490.66	9.396	48.7672	97.5	497054	487.672
!	!	20230816_CoA_Std_9	20230816_CoA_Std_9.d	Cal	9	8/16/2023 14:53	6.443	102.133	102.1	6363148	1021.33	7.003	100.359	100.4	9176893	1003.6	9.396	100.458	100.5	1020150	1004.58
!	!	H2O_Blank	H2O_Blank_03.d	Sample		8/16/2023 15:09	6.822	0.5128		3432	5.128	7.119	0		528	0	9.462	0		2577	0		Assay	time [min]
	!	20230816_CoAs_PW_7	20230816_CoAs_PW_07.d	Sample		8/16/2023 16:57	6.526	0.4599		117	4.599	7.036	0		404	0	9.396	111.084		1127677	1110.84		Pcs	0
	!	20230816_CoAs_PW_8	20230816_CoAs_PW_08.d	Sample		8/16/2023 17:13	6.806	0.46		128	4.6	7.398	0		150	0	9.396	112.15		1138466	1121.5
	!	20230816_CoAs_PW_9	20230816_CoAs_PW_09.d	Sample		8/16/2023 17:28	6.476	0.4787		1297	4.787	7.349	0		234	0	9.396	124.692		1265396	1246.92
	!	20230816_CoAs_PW_10	20230816_CoAs_PW_10.d	Sample		8/16/2023 17:43	6.756	0.46		128	4.6	7.069	0		1166	0	9.396	112.009		1137042	1120.09		Pcs - no Lcm
!	!	20230816_CoAs_PW_11	20230816_CoAs_PW_11.d	Sample		8/16/2023 17:59	6.789	0.4593		80	4.593	7.398	0		77	0	9.396	117.195		1189523	1171.95
	!	20230816_CoAs_PW_12	20230816_CoAs_PW_12.d	Sample		8/16/2023 18:15	6.789	0.4597		107	4.597	7.398	0		172	0	9.396	120.535		1223319	1205.35
	!	20230816_CoAs_PW_19	20230816_CoAs_PW_19.d	Sample		8/16/2023 20:03	6.542	8.8969		528133	88.969	7.119	1.8676		179370	18.676	9.429	0.07		4253	0.7		Pcs	90
	!	20230816_CoAs_PW_20	20230816_CoAs_PW_20.d	Sample		8/16/2023 20:18	6.559	8.9314		530289	89.314	7.119	2.1647		206514	21.647	9.413	0.0786		4340	0.786
	!	20230816_CoAs_PW_21	20230816_CoAs_PW_21.d	Sample		8/16/2023 20:34	6.559	9.0392		537039	90.392	7.135	2.1065		201193	21.065	9.413	0.0713		4266	0.713
	!	20230816_CoAs_PW_22	20230816_CoAs_PW_22.d	Sample		8/16/2023 20:49	6.575	7.7962		459247	77.962	7.728	0		323	0	9.429	0.2811		6389	2.811		Pcs - no Lcm
!	!	20230816_CoAs_PW_23	20230816_CoAs_PW_23.d	Sample		8/16/2023 21:05	6.575	9.0568		538137	90.568					0	9.429	0.3191		6773	3.191
!	!	20230816_CoAs_PW_24	20230816_CoAs_PW_24.d	Sample		8/16/2023 21:20	6.575	8.5989		509480	85.989					0	9.429	0.3498		7084	3.498
	!	20230816_CoAs_PW_31	20230816_CoAs_PW_31.d	Sample		8/16/2023 23:08	6.641	24.8317		1525382	248.317	7.201	3.5615		334116	35.615	9.413	0.0709		4262	0.709		Pcs	180
	!	20230816_CoAs_PW_32	20230816_CoAs_PW_32.d	Sample		8/16/2023 23:24	6.641	22.5932		1385287	225.932	7.234	3.7293		349443	37.293	9.429	0.0548		4099	0.548
	!	20230816_CoAs_PW_33	20230816_CoAs_PW_33.d	Sample		8/16/2023 23:39	6.641	24.1562		1483104	241.562	7.217	3.7581		352071	37.581	9.429	0.0612		4163	0.612
!	!	20230816_CoAs_PW_34	20230816_CoAs_PW_34.d	Sample		8/16/2023 23:55	6.658	17.9905		1097238	179.905					0	9.429	0.2254		5826	2.254		Pcs - no Lcm
!	!	20230816_CoAs_PW_35	20230816_CoAs_PW_35.d	Sample		8/17/2023 0:10	6.658	20.7965		1272844	207.965					0	9.429	0.2501		6075	2.501
!	!	20230816_CoAs_PW_36	20230816_CoAs_PW_36.d	Sample		8/17/2023 0:26	6.674	18.1877		1109579	181.877					0	9.429	0.237		5942	2.37
	!	20230816_CoAs_PW_43	20230816_CoAs_PW_43.d	Sample		8/17/2023 2:14	6.707	30.9094		1905738	309.094	7.283	3.7943		355385	37.943	9.429	0.0333		3881	0.333		Pcs	240
	!	20230816_CoAs_PW_44	20230816_CoAs_PW_44.d	Sample		8/17/2023 2:29	6.69	30.0209		1850138	300.209	7.283	4.2732		399132	42.732	9.429	0.0521		4071	0.521
!	!	20230816_CoAs_PW_45	20230816_CoAs_PW_45.d	Sample		8/17/2023 2:45	6.69	32.1153		1981207	321.153	7.283	4.1732		389994	41.732	9.429	0.058		4131	0.58
!	!	20230816_CoAs_PW_46	20230816_CoAs_PW_46.d	Sample		8/17/2023 3:00	6.707	25.2708		1552859	252.708					0	9.446	0.197		5538	1.97		Pcs - no Lcm
!	!	20230816_CoAs_PW_47	20230816_CoAs_PW_47.d	Sample		8/17/2023 3:16	6.707	26.8104		1649214	268.104					0	9.446	0.2224		5795	2.224
!	!	20230816_CoAs_PW_48	20230816_CoAs_PW_48.d	Sample		8/17/2023 3:31	6.707	24.6448		1513682	246.448					0	9.429	0.2283		5855	2.283
	!	20230816_CoAs_PW_55	20230816_CoAs_PW_55.d	Sample		8/17/2023 5:19	6.69	33.8822		2091788	338.822	7.3	4.669		435283	46.69	9.429	0.0506		4056	0.506		Pcs	300
	!	20230816_CoAs_PW_56	20230816_CoAs_PW_56.d	Sample		8/17/2023 5:35	6.723	31.9151		1968681	319.151	7.3	4.8037		447592	48.037	9.429	0.0139		3685	0.139
!	!	20230816_CoAs_PW_57	20230816_CoAs_PW_57.d	Sample		8/17/2023 5:50	6.723	34.4298		2126058	344.298	7.283	4.5219		421847	45.219	9.429	0.0444		3994	0.444
!	!	20230816_CoAs_PW_58	20230816_CoAs_PW_58.d	Sample		8/17/2023 6:06	6.723	25.5295		1569049	255.295					0	9.429	0.1801		5367	1.801		Pcs - no Lcm
!	!	20230816_CoAs_PW_59	20230816_CoAs_PW_59.d	Sample		8/17/2023 6:21	6.723	30.9005		1905182	309.005					0	9.446	0.1522		5085	1.522
!	!	20230816_CoAs_PW_60	20230816_CoAs_PW_60.d	Sample		8/17/2023 6:37	6.723	27.2407		1676142	272.407					0	9.446	0.1746		5311	1.746
!	!	20230816_CoAs_PW_67	20230816_CoAs_PW_67.d	Sample		8/17/2023 8:25	6.69	35.6469		2202227	356.469	7.267	4.583		427432	45.83	9.429	0		3278	0		Pcs	360
	!	20230816_CoAs_PW_68	20230816_CoAs_PW_68.d	Sample		8/17/2023 8:41	6.69	33.5741		2072503	335.741	7.267	4.6724		435597	46.724	9.429	0		3348	0
	!	20230816_CoAs_PW_69	20230816_CoAs_PW_69.d	Sample		8/17/2023 8:56	6.69	38.2652		2366091	382.652	7.267	4.7286		440732	47.286	9.429	0		3337	0
!	!	20230816_CoAs_PW_70	20230816_CoAs_PW_70.d	Sample		8/17/2023 9:12	6.69	29.3027		1805189	293.027					0	9.446	0.1034		4591	1.034		Pcs - no Lcm
!	!	20230816_CoAs_PW_71	20230816_CoAs_PW_71.d	Sample		8/17/2023 9:27	6.69	33.309		2055913	333.09					0	9.446	0.1348		4909	1.348
!	!	20230816_CoAs_PW_72	20230816_CoAs_PW_72.d	Sample		8/17/2023 9:43	6.707	31.7159		1956211	317.159					0	9.446	0.1247		4806	1.247
	!	20230816_CoAs_PW_79	20230816_CoAs_PW_79.d	Sample		8/17/2023 11:31	6.707	19.2047		1173223	192.047	7.267	1.7659		170083	17.659	9.413	0.9747		13408	9.747		Pcs	1350
	!	20230816_CoAs_PW_80	20230816_CoAs_PW_80.d	Sample		8/17/2023 11:46	6.69	19.4834		1190668	194.834	7.283	1.3178		129144	13.178	9.413	0.3019		6599	3.019
!	!	20230816_CoAs_PW_81	20230816_CoAs_PW_81.d	Sample		8/17/2023 12:02	6.69	21.8377		1338007	218.377	7.267	2.0359		194751	20.359	9.413	1.2175		15865	12.175
!	!	20230816_CoAs_PW_82	20230816_CoAs_PW_82.d	Sample		8/17/2023 12:17	6.707	35.348		2183522	353.48					0	9.446	0.013		3676	0.13		Pcs - no Lcm
!	!	20230816_CoAs_PW_83	20230816_CoAs_PW_83.d	Sample		8/17/2023 12:33	6.707	47.0808		2917791	470.808					0	9.429	0.0955		4510	0.955
!	!	20230816_CoAs_PW_84	20230816_CoAs_PW_84.d	Sample		8/17/2023 12:48	6.707	47.357		2935081	473.57					0	9.429	0.1166		4724	1.166
!	!	H2O_Blank	H2O_Blank_04.d	Sample		8/17/2023 13:04	6.789	0.4592		73	4.592	7.217	0		34	0	9.429	0		1341	0
