# Supplementary material for: New-to-nature CO2-dependent acetyl-CoA assimilation enabled by an engineered B12-dependent acyl-CoA mutase
Source: Nat Commun. 2024 Nov 26;15:10235. doi: 10.1038/s41467-024-53762-9 (PMC11599936; doi:10.1038/s41467-024-53762-9)
Supplement: Supplementary file 9 — Source Data [file 41467_2024_53762_MOESM9_ESM.zip › Supplementary Figure 6.xlsx]

## Sheet: SI Fig. 6B
Turnover normalized to wild type turnover
WT	V122I	V172L	H174K	Y252W	F296Y	I95A	I95F	I95M
100	3.5727	4.60879	6.78814	5.00179	16.9703	5.53767	2.67956	8.5745
100	4.82315	4.91247	7.82422	4.28725	13.3976	5.00178	1.78633	9.64628
