# Supplementary material for: New-to-nature CO2-dependent acetyl-CoA assimilation enabled by an engineered B12-dependent acyl-CoA mutase
Source: Nat Commun. 2024 Nov 26;15:10235. doi: 10.1038/s41467-024-53762-9 (PMC11599936; doi:10.1038/s41467-024-53762-9)
Supplement: Supplementary file 9 — Source Data [file 41467_2024_53762_MOESM9_ESM.zip › Supplementary Figure 7.xlsx]

## Sheet: SI Fig. 7A
µM 3-HP	OD
0	0.18
1	0.435
2	0.695
3	1.069
5	1.888

## Sheet: SI Fig. 7B
	Time	0	982	1964	2945	3927	4908	5889	6871	7852	8834	9815	10797	11778	12759	13741	14723	15704	16686	17667	18648	19630	20611	21593	22574	23556	24537	25519	26500	27482	28464	29445	30427	31408	32389	33371	34352	35334	36315	37297	38278	39260	40241	41223	42205	43186	44168	45149	46131
M9 + 20 mM glycerol + X µM 3-HP or β-alanine	T° 600	37	36.9	37	37	36.9	37	37	37	37	37	37	37	37	37	37	37	37	37	37	37	37	37	37	37	37	37	37	37	37	37	37	37	37	37	37	36.9	37	37	37	37	36.9	37	36.9	37	37	37	37	37
50 µM β-alanine	A1	0.0513	0.0514	0.0513	0.0517	0.0519	0.0523	0.0526	0.0528	0.0535	0.0537	0.0544	0.0552	0.0558	0.0564	0.0574	0.0581	0.0589	0.0596	0.0602	0.0606	0.0612	0.0618	0.0625	0.0634	0.0643	0.0652	0.0663	0.0675	0.0684	0.0695	0.0711	0.0724	0.0738	0.0753	0.0768	0.0788	0.0807	0.083	0.085	0.0879	0.0905	0.0936	0.0967	0.1	0.104	0.1077	0.1119	0.1161
50 µM β-alanine	A2	0.0539	0.0534	0.0533	0.0536	0.0539	0.0542	0.0547	0.0551	0.0556	0.0561	0.0565	0.0572	0.0583	0.0587	0.0599	0.0605	0.0616	0.0618	0.0625	0.0628	0.0632	0.0641	0.0646	0.0657	0.0663	0.0673	0.0683	0.0693	0.0703	0.0714	0.0731	0.0742	0.0755	0.077	0.0788	0.0807	0.0827	0.0851	0.0871	0.0897	0.0926	0.0956	0.0986	0.1018	0.1054	0.1093	0.1137	0.1178
120 µM 3-HP	B1	0.0523	0.0519	0.0519	0.0521	0.0525	0.0529	0.0533	0.0535	0.0541	0.0544	0.0551	0.0559	0.0566	0.0572	0.0582	0.0589	0.0596	0.06	0.0606	0.0611	0.0616	0.0625	0.063	0.0641	0.0648	0.0656	0.0667	0.0676	0.0683	0.0691	0.0705	0.0718	0.0731	0.0742	0.0757	0.0774	0.0789	0.0804	0.0818	0.0835	0.0856	0.0877	0.0898	0.092	0.0945	0.0973	0.1002	0.1036
120 µM 3-HP	B2	0.0505	0.0501	0.05	0.0504	0.0508	0.0512	0.0516	0.0519	0.0528	0.0532	0.0538	0.0546	0.0552	0.0559	0.0571	0.0579	0.0587	0.0589	0.0597	0.0604	0.0609	0.0612	0.0618	0.0629	0.0637	0.0646	0.0655	0.0662	0.067	0.0681	0.069	0.0704	0.0712	0.0726	0.0741	0.0755	0.0769	0.0784	0.08	0.082	0.0836	0.0857	0.0878	0.0903	0.0927	0.0952	0.0982	0.1011
79.2 µM 3-HP	C1	0.0573	0.0574	0.0575	0.0578	0.0581	0.0584	0.0589	0.0591	0.0597	0.0602	0.0607	0.0618	0.0622	0.0629	0.0637	0.0643	0.0652	0.0657	0.0662	0.0666	0.0672	0.0679	0.0682	0.0691	0.0698	0.0706	0.0714	0.0722	0.0728	0.0737	0.075	0.076	0.0766	0.0779	0.0788	0.0799	0.0814	0.0824	0.0838	0.0852	0.0868	0.0879	0.0896	0.0912	0.0927	0.0946	0.0965	0.0984
79.2 µM 3-HP	C2	0.0599	0.0509	0.0508	0.0512	0.0516	0.0519	0.0522	0.0526	0.0533	0.0537	0.0541	0.0549	0.0559	0.0563	0.0571	0.058	0.0586	0.0594	0.0602	0.0605	0.061	0.0617	0.062	0.063	0.0638	0.0642	0.0653	0.0659	0.0668	0.0675	0.0686	0.0696	0.0704	0.0713	0.0722	0.0735	0.0747	0.0756	0.0766	0.0781	0.0795	0.0812	0.0831	0.085	0.0867	0.0885	0.0904	0.0918
52.27 µM 3-HP	D1	0.0521	0.0517	0.0517	0.0519	0.0524	0.0526	0.053	0.0534	0.0542	0.0545	0.0548	0.0557	0.0563	0.0568	0.0577	0.0583	0.0589	0.0594	0.0601	0.0604	0.061	0.0617	0.0622	0.0632	0.0638	0.0643	0.0653	0.0662	0.0671	0.068	0.0695	0.0707	0.0716	0.0731	0.0746	0.0762	0.0779	0.0795	0.0811	0.0832	0.0848	0.0867	0.0885	0.0901	0.0916	0.0935	0.0953	0.097
52.27 µM 3-HP	D2	0.0519	0.0514	0.0516	0.0519	0.0523	0.0528	0.0532	0.0536	0.0542	0.0548	0.0551	0.0558	0.0569	0.0573	0.0578	0.0585	0.0588	0.0595	0.0601	0.0608	0.0613	0.0618	0.0621	0.0631	0.0635	0.0643	0.0648	0.0656	0.0663	0.0671	0.0682	0.0688	0.0698	0.0708	0.0719	0.073	0.0743	0.0754	0.0767	0.0782	0.0798	0.081	0.083	0.0851	0.0871	0.0893	0.091	0.0926
34.5 µM 3-HP	E1	0.051	0.0501	0.0501	0.0503	0.0506	0.051	0.0512	0.0517	0.0522	0.0527	0.0532	0.0539	0.0545	0.0551	0.0558	0.0564	0.0571	0.0576	0.0582	0.0587	0.0593	0.06	0.0606	0.0614	0.062	0.0627	0.0638	0.0645	0.0655	0.0661	0.0671	0.0681	0.069	0.07	0.071	0.0724	0.0736	0.0753	0.0762	0.0767	0.0784	0.0795	0.0806	0.0817	0.0831	0.085	0.0873	0.0888
34.5 µM 3-HP	E2	0.0521	0.0517	0.0516	0.0519	0.0524	0.0527	0.0532	0.0535	0.0543	0.0547	0.0554	0.056	0.0568	0.0573	0.0581	0.0586	0.0593	0.0599	0.0604	0.0609	0.0615	0.0623	0.0627	0.0637	0.064	0.0651	0.0658	0.0664	0.067	0.0678	0.0686	0.0695	0.0701	0.071	0.0721	0.073	0.0741	0.0751	0.0764	0.0773	0.0786	0.0794	0.0807	0.0819	0.0832	0.0844	0.086	0.0873
22.77 µM 3-HP	F1	0.0506	0.0497	0.0497	0.0501	0.0504	0.0509	0.0514	0.0516	0.0523	0.0527	0.0533	0.0541	0.0546	0.0553	0.0557	0.0563	0.0571	0.0575	0.0582	0.0585	0.059	0.0597	0.0604	0.0615	0.0616	0.0625	0.0632	0.0641	0.0647	0.0654	0.0664	0.0674	0.0679	0.0689	0.07	0.0707	0.072	0.0727	0.0737	0.075	0.0759	0.0772	0.0782	0.0793	0.0812	0.0826	0.0841	0.0857
22.77 µM 3-HP	F2	0.051	0.0503	0.0505	0.0508	0.0512	0.0516	0.0524	0.0525	0.0532	0.0536	0.0542	0.0549	0.0557	0.0563	0.0569	0.0577	0.0582	0.0587	0.0593	0.0601	0.0606	0.0613	0.0618	0.0627	0.063	0.064	0.0645	0.0654	0.0659	0.0668	0.0678	0.0684	0.069	0.0701	0.0711	0.072	0.0731	0.0739	0.0752	0.0763	0.0772	0.0783	0.0795	0.0799	0.0814	0.0821	0.0835	0.0845
15.02 µM 3-HP	G1	0.0518	0.0515	0.0519	0.053	0.0522	0.0525	0.0532	0.0532	0.054	0.0548	0.0551	0.0559	0.0563	0.0572	0.0579	0.0583	0.0592	0.0596	0.0603	0.0606	0.0614	0.0622	0.0624	0.0631	0.0643	0.0645	0.0652	0.0662	0.0664	0.0672	0.0682	0.0691	0.0695	0.0708	0.0718	0.0729	0.0736	0.0745	0.0763	0.0768	0.0784	0.0794	0.0809	0.0819	0.0829	0.0845	0.0857	0.0874
15.02 µM 3-HP	G2	0.0523	0.052	0.0521	0.0525	0.0528	0.0533	0.0538	0.0541	0.0547	0.0551	0.0558	0.0566	0.0573	0.058	0.0587	0.0592	0.06	0.0602	0.0609	0.0614	0.0623	0.0626	0.0631	0.0639	0.0646	0.0655	0.0658	0.0667	0.0672	0.068	0.0687	0.0694	0.0701	0.0712	0.0722	0.0731	0.0741	0.0752	0.0762	0.0772	0.0781	0.0789	0.0806	0.0815	0.0832	0.0846	0.0859	0.087
9.91 µM 3-HP	H1	0.0503	0.05	0.0501	0.0506	0.051	0.0513	0.052	0.0521	0.0527	0.0534	0.0538	0.0549	0.0555	0.056	0.0567	0.0572	0.0579	0.0586	0.0594	0.06	0.0606	0.0613	0.0619	0.0628	0.0635	0.0642	0.065	0.0657	0.0663	0.0668	0.0679	0.0685	0.0691	0.0697	0.0705	0.0714	0.0725	0.0734	0.0743	0.0755	0.0765	0.0777	0.0789	0.0798	0.081	0.0826	0.0842	0.0852
9.91 µM 3-HP	H2	0.0528	0.0553	0.0555	0.0558	0.0563	0.0565	0.0573	0.0574	0.058	0.0585	0.0593	0.0597	0.0605	0.0611	0.0619	0.0625	0.0632	0.0636	0.0643	0.0648	0.0653	0.0658	0.0666	0.0674	0.0682	0.0688	0.0699	0.0706	0.0713	0.072	0.073	0.0739	0.0747	0.0757	0.0765	0.0773	0.0782	0.0795	0.0806	0.0815	0.0823	0.0831	0.0841	0.0851	0.0861	0.087	0.088	0.089
6.55 µM 3-HP	A3	0.0519	0.0517	0.0517	0.0522	0.0524	0.053	0.0533	0.0537	0.0545	0.0548	0.0553	0.0559	0.0566	0.0573	0.0581	0.0586	0.0594	0.0598	0.0604	0.0613	0.0617	0.0625	0.0629	0.0638	0.064	0.0651	0.0656	0.0665	0.0672	0.0676	0.0686	0.0691	0.0699	0.0708	0.0716	0.0724	0.0735	0.0744	0.0755	0.0763	0.0776	0.0781	0.0794	0.0804	0.0813	0.0826	0.0839	0.0851
6.55 µM 3-HP	A4	0.051	0.0509	0.0511	0.0513	0.0517	0.052	0.0525	0.0528	0.0535	0.054	0.0543	0.0551	0.0555	0.0561	0.0569	0.0574	0.058	0.0586	0.059	0.0596	0.0602	0.0608	0.0611	0.062	0.0627	0.0631	0.0639	0.0645	0.0651	0.0655	0.0665	0.0672	0.0678	0.0692	0.0697	0.0704	0.0713	0.0722	0.0735	0.0745	0.0757	0.077	0.0781	0.0792	0.0806	0.082	0.0835	0.0853
4.32 µM 3-HP	B3	0.0527	0.0525	0.0525	0.0529	0.0533	0.0538	0.0543	0.0545	0.0552	0.0555	0.0563	0.057	0.0576	0.0581	0.0589	0.0592	0.0602	0.0604	0.0612	0.0616	0.062	0.0623	0.0628	0.0634	0.0641	0.0647	0.0653	0.0661	0.0666	0.0671	0.0679	0.0686	0.0691	0.07	0.0705	0.0714	0.0724	0.0734	0.0746	0.0754	0.0763	0.0777	0.0789	0.0802	0.0814	0.0826	0.084	0.0853
4.32 µM 3-HP	B4	0.0492	0.049	0.0489	0.0493	0.0497	0.0503	0.0506	0.0509	0.0516	0.0521	0.0527	0.0534	0.0539	0.0545	0.0554	0.0561	0.0569	0.0572	0.058	0.0583	0.0589	0.0595	0.0599	0.0606	0.0614	0.0618	0.0625	0.0632	0.0636	0.0642	0.065	0.0659	0.066	0.0673	0.0679	0.0684	0.0693	0.0699	0.0712	0.072	0.0728	0.0738	0.075	0.0757	0.077	0.0781	0.0793	0.0805
2.85 µM 3-HP	C3	0.0523	0.0524	0.0523	0.0529	0.0533	0.0537	0.054	0.0544	0.0552	0.0554	0.0562	0.057	0.0576	0.0579	0.0588	0.0595	0.0601	0.0606	0.0613	0.062	0.0627	0.0629	0.0636	0.0645	0.0647	0.0655	0.0667	0.0672	0.0681	0.0687	0.0699	0.0706	0.0713	0.0723	0.0729	0.0738	0.0747	0.0754	0.0764	0.077	0.0776	0.0785	0.0792	0.0797	0.0804	0.0808	0.0813	0.0816
2.85 µM 3-HP	C4	0.0513	0.0509	0.0509	0.0516	0.0518	0.0523	0.0526	0.053	0.0537	0.054	0.0546	0.0553	0.0558	0.0565	0.0572	0.0579	0.0586	0.059	0.0596	0.0603	0.0608	0.0614	0.0619	0.0628	0.0634	0.0642	0.0647	0.0657	0.0662	0.0669	0.0681	0.0688	0.0696	0.0706	0.0716	0.0724	0.0733	0.0741	0.0748	0.0758	0.0764	0.0774	0.0781	0.0788	0.0797	0.0803	0.0809	0.0815
1.88 µM 3-HP	D3	0.0503	0.0502	0.0501	0.0505	0.0509	0.0513	0.0515	0.0521	0.0525	0.053	0.0536	0.0541	0.0548	0.0556	0.0564	0.0569	0.0576	0.0585	0.059	0.0599	0.0604	0.061	0.0617	0.0627	0.0635	0.0643	0.0652	0.0659	0.0663	0.0671	0.068	0.0689	0.0695	0.0703	0.0705	0.0714	0.0718	0.0724	0.0729	0.0733	0.0735	0.0741	0.0745	0.0749	0.0752	0.0756	0.0764	0.0768
1.88 µM 3-HP	D4	0.0498	0.0496	0.0496	0.05	0.0505	0.0509	0.0512	0.0516	0.0523	0.0528	0.0534	0.0541	0.0546	0.0552	0.0561	0.0567	0.0574	0.0582	0.059	0.0595	0.0604	0.0611	0.0615	0.0626	0.0634	0.0647	0.0653	0.0664	0.0668	0.0678	0.0684	0.0688	0.0693	0.0702	0.0708	0.0716	0.0721	0.0729	0.0732	0.0735	0.0739	0.074	0.0742	0.0743	0.0748	0.0751	0.0756	0.076
1.24 µM 3-HP	E3	0.0522	0.0523	0.0524	0.0529	0.0533	0.0537	0.0551	0.0597	0.0578	0.0567	0.0589	0.0599	0.0587	0.061	0.0628	0.063	0.0638	0.0643	0.0656	0.0663	0.0669	0.0676	0.0679	0.0689	0.0697	0.0708	0.0712	0.072	0.0726	0.073	0.0745	0.0748	0.0749	0.0758	0.0762	0.0768	0.0775	0.0778	0.0784	0.0788	0.0794	0.0797	0.0808	0.0811	0.081	0.0813	0.0815	0.082
1.24 µM 3-HP	E4	0.0522	0.0522	0.0523	0.0526	0.0531	0.0537	0.0537	0.054	0.0544	0.0547	0.0552	0.0559	0.0565	0.057	0.0579	0.0585	0.0591	0.0598	0.0606	0.0612	0.0618	0.0625	0.063	0.0641	0.0649	0.0659	0.0665	0.0672	0.0679	0.0686	0.0695	0.0701	0.0705	0.0712	0.0715	0.0721	0.0725	0.0728	0.073	0.0735	0.0738	0.0742	0.0744	0.0745	0.0748	0.0752	0.0755	0.0756
0.81 µM 3-HP	F3	0.0521	0.0515	0.0516	0.052	0.0525	0.0529	0.0535	0.0534	0.0541	0.0543	0.0545	0.0552	0.0556	0.0562	0.0569	0.0575	0.0579	0.0586	0.0593	0.0599	0.0602	0.0608	0.0612	0.062	0.0628	0.0633	0.064	0.0646	0.0653	0.0659	0.0669	0.0673	0.0676	0.0686	0.0687	0.0694	0.0698	0.0702	0.0705	0.0709	0.0714	0.0718	0.0721	0.0723	0.0728	0.0728	0.0732	0.0732
0.81 µM 3-HP	F4	0.0514	0.0511	0.0513	0.0516	0.052	0.0522	0.0527	0.0524	0.053	0.0532	0.0535	0.054	0.0546	0.0551	0.0558	0.0561	0.0568	0.0573	0.058	0.0585	0.059	0.0595	0.0601	0.0609	0.0614	0.062	0.0629	0.0635	0.0642	0.0649	0.0656	0.0662	0.0665	0.0673	0.0677	0.0684	0.0689	0.0692	0.0696	0.0699	0.0701	0.0708	0.0708	0.071	0.0714	0.0717	0.0721	0.0723
0.54 µM 3-HP	G3	0.0531	0.0527	0.0535	0.0536	0.0538	0.0541	0.0548	0.0549	0.0551	0.0555	0.0558	0.0564	0.0567	0.0575	0.058	0.0588	0.0596	0.0598	0.0607	0.0612	0.0619	0.0626	0.0631	0.0641	0.0647	0.0654	0.0661	0.0669	0.0675	0.0682	0.069	0.0693	0.0699	0.0706	0.0711	0.0714	0.072	0.0724	0.0727	0.0729	0.0734	0.0737	0.0739	0.0743	0.0746	0.0751	0.0755	0.0755
0.54 µM 3-HP	G4	0.0518	0.0516	0.0521	0.0526	0.0531	0.0535	0.0541	0.0539	0.0545	0.0546	0.0549	0.0555	0.056	0.0568	0.0577	0.0585	0.0592	0.0597	0.0606	0.061	0.0616	0.0623	0.0628	0.0634	0.0642	0.0651	0.0658	0.0664	0.0673	0.0678	0.0686	0.0693	0.0697	0.0703	0.0706	0.0711	0.0717	0.0721	0.072	0.0721	0.0726	0.0728	0.0732	0.073	0.0736	0.0735	0.074	0.0741
0 µM 3-HP	H3	0.0645	0.064	0.0644	0.065	0.0653	0.0661	0.0665	0.0666	0.0681	0.0683	0.0684	0.0689	0.0697	0.0664	0.0646	0.0643	0.0666	0.067	0.068	0.0686	0.0691	0.0702	0.0709	0.0717	0.0722	0.0731	0.0738	0.0743	0.0748	0.0753	0.0762	0.0767	0.0769	0.0775	0.078	0.0782	0.079	0.0792	0.0795	0.0798	0.0803	0.0805	0.0806	0.0808	0.0811	0.0813	0.0812	0.0812
0 µM 3-HP	H4	0.054	0.0536	0.0538	0.0543	0.0548	0.0555	0.0565	0.0569	0.0577	0.0583	0.0588	0.0596	0.0602	0.0609	0.0615	0.0623	0.0633	0.0641	0.0655	0.0665	0.0669	0.0678	0.0686	0.0695	0.0698	0.0709	0.0716	0.0724	0.0729	0.0737	0.0744	0.0749	0.0753	0.0765	0.0779	0.0778	0.0783	0.0787	0.0794	0.0797	0.0799	0.0805	0.081	0.0812	0.082	0.0825	0.0829	0.0831
[truncated: 216 more columns]

## Sheet: SI Fig. 7C
Strain	Medium	Time [s]	0	768.8	1537.6	2306.3	3075.1	3843.9	4613	5381.7	6150.6	6919.4	7688.2	8456.9	9225.7	9994.5	10763.3	11532	12300.8	13069.6	13838.4	14607.1	15375.9	16144.7	16913.4	17682.2	18451	19219.7	19988.5	20757.3	21526.1	22294.8	23063.6	23832.4	24601.2	25369.9	26138.7	26907.5	27676.3	28445.1	29213.8	29982.6	30751.4	31520.2	32288.9	33057.7	33826.5	34595.3	35364
β-alanine aux. +Lcm +pZ-ASS-rbsC-AbfT	20 mM glycerol + 0.5 mM L-lactate + 1 mM IPTG + 1 µM B12	E4	0.0502	0.0492	0.0493	0.0495	0.0491	0.0487	0.0492	0.0492	0.049	0.0489	0.0494	0.0498	0.0494	0.0494	0.0493	0.0496	0.0495	0.0497	0.0497	0.0496	0.0496	0.0496	0.0498	0.05	0.0499	0.0498	0.05	0.0497	0.0504	0.05	0.0501	0.0508	0.05	0.0504	0.0507	0.0511	0.0509	0.051	0.0509	0.0509	0.0507	0.0509	0.051	0.0516	0.0511	0.051	0.0512
		E5	0.0509	0.0515	0.0514	0.0524	0.0518	0.0515	0.0521	0.0526	0.0518	0.052	0.0517	0.0516	0.0526	0.0517	0.0522	0.0519	0.0519	0.0518	0.052	0.0522	0.0521	0.0521	0.0522	0.0531	0.052	0.0523	0.0521	0.0525	0.0529	0.0527	0.0523	0.0536	0.0534	0.0531	0.0528	0.0524	0.0532	0.0527	0.0529	0.053	0.0528	0.053	0.0528	0.0534	0.0533	0.0532	0.0531
		E6	0.0477	0.0483	0.0482	0.048	0.0485	0.0484	0.0485	0.0483	0.0485	0.0482	0.0492	0.0483	0.0492	0.0485	0.0486	0.0487	0.0495	0.0488	0.0489	0.0494	0.0488	0.0486	0.0497	0.049	0.0487	0.049	0.0493	0.0497	0.0492	0.0489	0.0497	0.0491	0.0497	0.0499	0.0498	0.0501	0.0502	0.0501	0.0502	0.05	0.0504	0.0505	0.0502	0.0504	0.0502	0.0505	0.0506
	20 mM glycerol + 5 mM L-lactate + 1 mM IPTG + 1 µM B12	E7	0.0493	0.0495	0.0497	0.0497	0.0506	0.0488	0.0499	0.0494	0.05	0.0501	0.05	0.0499	0.0504	0.0501	0.05	0.0498	0.0498	0.0496	0.0499	0.0501	0.0501	0.0507	0.0506	0.0507	0.0506	0.0508	0.0509	0.0509	0.0504	0.0501	0.0513	0.0505	0.0499	0.05	0.0506	0.0506	0.051	0.0505	0.0507	0.0516	0.0514	0.0509	0.0514	0.0519	0.051	0.0522	0.0511
		E8	0.0474	0.0489	0.0488	0.0488	0.0486	0.0486	0.0483	0.0488	0.0487	0.0483	0.0485	0.0486	0.0487	0.0486	0.0483	0.049	0.049	0.0491	0.0488	0.0492	0.0493	0.0488	0.0493	0.0493	0.049	0.0491	0.0491	0.049	0.0495	0.0495	0.0499	0.0494	0.0494	0.0495	0.0495	0.0495	0.0496	0.0494	0.05	0.0497	0.0496	0.0497	0.0499	0.0505	0.0499	0.0499	0.0502
		E9	0.0477	0.0495	0.0491	0.0489	0.0485	0.0486	0.0486	0.0497	0.049	0.049	0.049	0.0486	0.0483	0.0486	0.0485	0.0486	0.0488	0.0488	0.0488	0.0488	0.049	0.0493	0.0496	0.0497	0.0494	0.0493	0.049	0.0499	0.0502	0.0491	0.0493	0.0493	0.0494	0.0492	0.0492	0.0493	0.0491	0.0496	0.0498	0.0494	0.0496	0.0501	0.0497	0.0501	0.0501	0.0503	0.0504
	20 mM glycerol + 5 mM L-lactate + 100 µM 3-hydroxypropionate + 1 mM IPTG + 1 µM B12	E10	0.0483	0.0495	0.0491	0.0496	0.0496	0.0493	0.0493	0.0498	0.0496	0.0492	0.0495	0.0492	0.0493	0.0497	0.0497	0.0496	0.05	0.0493	0.0498	0.0497	0.0499	0.0499	0.0502	0.0501	0.0497	0.0499	0.05	0.0498	0.0497	0.0503	0.0503	0.0503	0.05	0.0502	0.0502	0.0502	0.0504	0.0505	0.0506	0.0505	0.0506	0.0507	0.0506	0.051	0.0508	0.051	0.0511
		E11	0.0491	0.0496	0.0497	0.0492	0.0498	0.0498	0.0495	0.0496	0.0494	0.0495	0.0498	0.0494	0.0496	0.0498	0.0496	0.0496	0.0497	0.0498	0.0497	0.0496	0.0505	0.05	0.0497	0.05	0.0498	0.0499	0.05	0.05	0.0501	0.0503	0.0502	0.0506	0.0504	0.0506	0.0506	0.0505	0.0509	0.0508	0.0508	0.0506	0.0504	0.0506	0.0506	0.0508	0.0508	0.0509	0.051
		E12	0.0476	0.0487	0.0482	0.0499	0.0483	0.0488	0.0483	0.0485	0.0483	0.0481	0.0485	0.0482	0.0485	0.0483	0.0488	0.0487	0.0487	0.0488	0.0488	0.0486	0.0488	0.0487	0.0487	0.0486	0.0487	0.0487	0.0489	0.0489	0.0488	0.0492	0.0492	0.0495	0.0492	0.0491	0.0492	0.0492	0.0492	0.0497	0.0494	0.0493	0.0494	0.0496	0.0496	0.0494	0.0497	0.0496	0.0497
β-alanine aux. +Lcm +pZ-ASS-rbsC-Pct	20 mM glycerol + 0.5 mM L-lactate + 1 mM IPTG + 1 µM B12	F4	0.0498	0.0499	0.0496	0.0501	0.0497	0.0496	0.0497	0.0498	0.0502	0.0496	0.0504	0.0502	0.0502	0.0504	0.0504	0.0503	0.0509	0.0509	0.0505	0.0505	0.0507	0.0508	0.0507	0.051	0.0511	0.0512	0.0516	0.0511	0.0518	0.0518	0.0524	0.0523	0.0523	0.0522	0.0523	0.0525	0.0527	0.0525	0.0522	0.0522	0.0523	0.0524	0.0525	0.0527	0.0527	0.053	0.0532
		F5	0.0485	0.0493	0.0491	0.0488	0.0498	0.0491	0.049	0.049	0.0493	0.0494	0.0496	0.0493	0.0497	0.0497	0.0494	0.0494	0.0506	0.0505	0.0504	0.0502	0.0502	0.0501	0.0506	0.0511	0.051	0.0508	0.051	0.0508	0.0513	0.0513	0.0513	0.0513	0.0508	0.0512	0.0511	0.0515	0.0518	0.0517	0.052	0.0519	0.0519	0.0521	0.0521	0.0519	0.0524	0.0525	0.0527
		F6	0.0484	0.0496	0.0491	0.0493	0.0493	0.049	0.0493	0.0491	0.0493	0.0489	0.0493	0.0493	0.0494	0.05	0.0496	0.0497	0.05	0.0493	0.0499	0.0501	0.0499	0.0503	0.0503	0.0505	0.0505	0.0502	0.0507	0.0502	0.0503	0.0508	0.0512	0.0511	0.0505	0.0506	0.0509	0.0517	0.0516	0.0518	0.0521	0.0511	0.0517	0.0513	0.052	0.0516	0.0523	0.0517	0.0518
	20 mM glycerol + 5 mM L-lactate + 1 mM IPTG + 1 µM B12	F7	0.0493	0.0505	0.0504	0.0495	0.0508	0.0496	0.0506	0.0505	0.0502	0.0503	0.0501	0.0507	0.0497	0.0503	0.0504	0.052	0.0513	0.0501	0.0516	0.0515	0.0516	0.0515	0.0516	0.0517	0.0522	0.0522	0.0522	0.0519	0.0525	0.0512	0.0516	0.0514	0.0516	0.0516	0.0519	0.053	0.0527	0.053	0.0534	0.0528	0.053	0.0534	0.0527	0.0542	0.0545	0.0546	0.0546
		F8	0.0491	0.0494	0.0493	0.0493	0.0491	0.0499	0.0488	0.0494	0.049	0.0495	0.0493	0.0495	0.0501	0.0497	0.0496	0.0499	0.0498	0.0499	0.0499	0.0497	0.0497	0.0498	0.0508	0.0499	0.0502	0.0507	0.051	0.0513	0.0515	0.0513	0.0509	0.0511	0.0513	0.0512	0.0512	0.0511	0.0513	0.0513	0.0516	0.0515	0.052	0.0519	0.0517	0.052	0.0519	0.0522	0.0525
		F9	0.0484	0.0492	0.0488	0.0485	0.0488	0.0487	0.0491	0.0487	0.0489	0.049	0.049	0.0491	0.0497	0.049	0.049	0.0501	0.0499	0.0497	0.0496	0.0496	0.0495	0.0492	0.0503	0.0497	0.0506	0.0507	0.0499	0.0497	0.0504	0.0506	0.0508	0.0503	0.0501	0.0508	0.0506	0.0507	0.0516	0.0507	0.0514	0.0519	0.0522	0.0521	0.0523	0.0524	0.0527	0.0527	0.0529
	20 mM glycerol + 5 mM L-lactate + 100 µM 3-hydroxypropionate + 1 mM IPTG + 1 µM B12	F10	0.0481	0.0497	0.0493	0.0491	0.0491	0.0497	0.0501	0.0492	0.0493	0.0497	0.0501	0.0499	0.0502	0.0503	0.0502	0.0505	0.0504	0.0497	0.0501	0.0497	0.0501	0.0498	0.05	0.0502	0.0503	0.0512	0.0512	0.051	0.0509	0.0505	0.0514	0.0509	0.0506	0.0518	0.0515	0.0518	0.0516	0.0518	0.0522	0.0519	0.052	0.0528	0.0528	0.0528	0.0529	0.053	0.0533
		F11	0.0496	0.0498	0.0501	0.0498	0.0502	0.0496	0.0498	0.05	0.0503	0.0501	0.0503	0.0503	0.0503	0.0509	0.0504	0.0506	0.0509	0.0503	0.0505	0.0506	0.051	0.0507	0.0514	0.0512	0.0513	0.0514	0.0514	0.0516	0.0516	0.0511	0.0521	0.0517	0.0518	0.052	0.052	0.0519	0.0521	0.0522	0.0524	0.0524	0.0522	0.0529	0.0528	0.0526	0.0529	0.0531	0.0531
		F12	0.0479	0.0486	0.049	0.0482	0.0485	0.0482	0.0484	0.0488	0.0486	0.0485	0.0492	0.0488	0.049	0.0493	0.0491	0.0491	0.0489	0.049	0.0494	0.0493	0.0495	0.0498	0.0492	0.0497	0.0499	0.0502	0.0501	0.0501	0.0503	0.0505	0.0507	0.0507	0.0505	0.0505	0.0507	0.0507	0.051	0.0512	0.0511	0.0511	0.0516	0.0513	0.0516	0.0517	0.0516	0.0518	0.0517
[truncated: 1,078 more columns]

## Sheet: SI Fig. 7D
Strain	Medium	Time (s)	0	600	1200	1800	2400	3000	3600	4200	4800	5400	6000	6600	7200	7800	8400	9000	9600	10200	10800	11400	12000	12600	13201	13800	14400	15001	15601	16201	16801	17401	18001	18601	19201	19801	20401	21001	21601	22201	22801	23401	24001	24601	25201	25801	26401	27001	27601
β-alanine aux.	M9 + 20 mM glycerol + 1 mM IPTG + 1 µM B12 + 20 mM L-lactate + 100 µM 3-HP	A1	0.049	0.049	0.049	0.049	0.049	0.05	0.05	0.05	0.05	0.051	0.051	0.051	0.051	0.053	0.052	0.054	0.053	0.053	0.054	0.054	0.055	0.056	0.054	0.058	0.057	0.056	0.056	0.059	0.055	0.056	0.058	0.059	0.056	0.061	0.058	0.061	0.06	0.059	0.059	0.058	0.059	0.058	0.062	0.062	0.062	0.063	0.063
		A2	0.049	0.048	0.049	0.049	0.049	0.05	0.05	0.051	0.051	0.051	0.052	0.052	0.053	0.053	0.053	0.054	0.054	0.054	0.054	0.055	0.056	0.056	0.056	0.057	0.057	0.058	0.058	0.059	0.059	0.06	0.06	0.061	0.06	0.062	0.062	0.06	0.063	0.061	0.062	0.064	0.065	0.064	0.063	0.063	0.065	0.063	0.065
		A3	0.049	0.049	0.049	0.049	0.05	0.05	0.05	0.05	0.05	0.05	0.051	0.051	0.051	0.051	0.052	0.052	0.052	0.052	0.053	0.053	0.054	0.054	0.054	0.055	0.055	0.055	0.055	0.055	0.056	0.057	0.056	0.057	0.057	0.058	0.057	0.056	0.059	0.059	0.058	0.058	0.061	0.06	0.058	0.059	0.062	0.06	0.062
	M9 + 20 mM glycerol + 1 mM IPTG + 1 µM B12 + 20 mM L-lactate	B1	0.048	0.048	0.049	0.049	0.05	0.05	0.05	0.053	0.054	0.054	0.053	0.055	0.057	0.059	0.057	0.057	0.059	0.06	0.06	0.062	0.062	0.064	0.064	0.063	0.067	0.066	0.066	0.068	0.069	0.07	0.071	0.071	0.072	0.073	0.073	0.067	0.066	0.066	0.066	0.068	0.067	0.071	0.071	0.072	0.075	0.076	0.076
		B2	0.049	0.048	0.049	0.049	0.049	0.05	0.05	0.05	0.051	0.051	0.052	0.051	0.052	0.052	0.053	0.054	0.054	0.054	0.056	0.055	0.056	0.058	0.057	0.057	0.056	0.055	0.057	0.057	0.058	0.059	0.061	0.062	0.061	0.061	0.062	0.059	0.061	0.061	0.062	0.062	0.062	0.064	0.063	0.065	0.066	0.066	0.066
		B3	0.048	0.049	0.049	0.049	0.049	0.049	0.05	0.05	0.05	0.051	0.051	0.051	0.051	0.051	0.052	0.052	0.052	0.054	0.053	0.054	0.054	0.053	0.054	0.055	0.055	0.056	0.057	0.056	0.057	0.058	0.058	0.059	0.057	0.06	0.059	0.059	0.059	0.06	0.059	0.061	0.062	0.06	0.06	0.063	0.059	0.06	0.062
	M9 + 20 mM glycerol + 1 mM IPTG + 1 µM B12	E1	0.048	0.048	0.048	0.049	0.049	0.049	0.049	0.049	0.05	0.051	0.052	0.052	0.053	0.053	0.053	0.054	0.054	0.054	0.055	0.056	0.056	0.056	0.057	0.058	0.058	0.059	0.059	0.06	0.06	0.06	0.061	0.061	0.063	0.063	0.064	0.064	0.064	0.064	0.064	0.065	0.063	0.064	0.063	0.065	0.065	0.066	0.067
		E2	0.048	0.048	0.048	0.048	0.048	0.049	0.049	0.049	0.05	0.05	0.051	0.051	0.05	0.052	0.051	0.052	0.053	0.053	0.054	0.054	0.052	0.055	0.052	0.053	0.053	0.054	0.058	0.056	0.057	0.055	0.058	0.058	0.057	0.059	0.059	0.06	0.061	0.058	0.061	0.059	0.06	0.06	0.059	0.06	0.06	0.064	0.065
		E3	0.049	0.05	0.05	0.05	0.05	0.05	0.05	0.051	0.051	0.052	0.053	0.053	0.053	0.054	0.054	0.055	0.055	0.055	0.055	0.056	0.057	0.057	0.058	0.058	0.059	0.059	0.059	0.06	0.059	0.06	0.062	0.063	0.063	0.063	0.063	0.063	0.063	0.063	0.064	0.066	0.066	0.067	0.067	0.066	0.065	0.067	0.068
β-alanine aux. +Lcm	M9 + 20 mM glycerol + 1 mM IPTG + 1 µM B12 + 20 mM L-lactate + 100 µM 3-HP	A4	0.05	0.05	0.051	0.051	0.051	0.052	0.052	0.053	0.053	0.053	0.054	0.055	0.055	0.056	0.056	0.057	0.057	0.057	0.057	0.059	0.059	0.059	0.059	0.06	0.06	0.06	0.061	0.061	0.062	0.064	0.064	0.065	0.064	0.066	0.066	0.066	0.064	0.065	0.067	0.066	0.068	0.067	0.068	0.069	0.067	0.068	0.068
		A5	0.05	0.05	0.05	0.05	0.05	0.05	0.05	0.05	0.05	0.051	0.051	0.051	0.051	0.052	0.052	0.052	0.052	0.052	0.052	0.053	0.053	0.053	0.053	0.054	0.054	0.054	0.054	0.055	0.055	0.055	0.055	0.055	0.056	0.057	0.057	0.057	0.057	0.058	0.057	0.057	0.059	0.058	0.059	0.059	0.059	0.06	0.06
		A6	0.05	0.05	0.05	0.05	0.05	0.051	0.051	0.051	0.051	0.051	0.052	0.052	0.053	0.052	0.052	0.054	0.053	0.053	0.053	0.053	0.054	0.054	0.054	0.055	0.055	0.055	0.055	0.056	0.056	0.056	0.056	0.057	0.057	0.057	0.058	0.057	0.058	0.058	0.058	0.059	0.059	0.059	0.06	0.06	0.061	0.061	0.061
	M9 + 20 mM glycerol + 1 mM IPTG + 1 µM B12 + 20 mM L-lactate	B4	0.049	0.049	0.05	0.05	0.051	0.051	0.052	0.052	0.053	0.053	0.055	0.055	0.055	0.056	0.056	0.057	0.056	0.057	0.058	0.059	0.06	0.061	0.06	0.062	0.063	0.064	0.064	0.065	0.065	0.065	0.065	0.067	0.065	0.066	0.068	0.067	0.069	0.069	0.07	0.071	0.071	0.07	0.07	0.071	0.071	0.071	0.071
		B5	0.049	0.049	0.049	0.049	0.05	0.05	0.051	0.051	0.052	0.052	0.053	0.053	0.053	0.054	0.054	0.055	0.056	0.056	0.057	0.057	0.058	0.058	0.059	0.059	0.06	0.059	0.06	0.06	0.06	0.06	0.063	0.063	0.065	0.065	0.065	0.066	0.064	0.065	0.063	0.066	0.068	0.067	0.066	0.07	0.068	0.07	0.07
		B6	0.048	0.049	0.051	0.051	0.052	0.053	0.053	0.054	0.055	0.056	0.054	0.054	0.055	0.057	0.056	0.056	0.057	0.058	0.059	0.059	0.058	0.059	0.059	0.06	0.061	0.061	0.061	0.062	0.063	0.062	0.065	0.065	0.065	0.065	0.066	0.065	0.066	0.065	0.064	0.064	0.065	0.065	0.064	0.063	0.062	0.062	0.062
	M9 + 20 mM glycerol + 1 mM IPTG + 1 µM B12	E4	0.05	0.05	0.051	0.051	0.051	0.052	0.052	0.052	0.053	0.053	0.055	0.055	0.055	0.056	0.056	0.057	0.058	0.058	0.059	0.059	0.06	0.061	0.062	0.062	0.063	0.064	0.065	0.065	0.066	0.066	0.067	0.067	0.069	0.07	0.071	0.071	0.071	0.072	0.073	0.074	0.074	0.075	0.077	0.077	0.078	0.078	0.08
		E5	0.057	0.056	0.057	0.058	0.058	0.059	0.059	0.06	0.06	0.061	0.062	0.064	0.065	0.065	0.066	0.065	0.066	0.067	0.068	0.069	0.068	0.07	0.07	0.071	0.072	0.072	0.073	0.073	0.073	0.074	0.075	0.076	0.076	0.077	0.077	0.077	0.078	0.078	0.079	0.079	0.08	0.081	0.08	0.081	0.082	0.081	0.083
		E6	0.048	0.048	0.048	0.048	0.048	0.048	0.048	0.049	0.049	0.049	0.05	0.05	0.05	0.05	0.051	0.051	0.051	0.051	0.051	0.051	0.051	0.051	0.052	0.052	0.052	0.052	0.052	0.052	0.052	0.053	0.053	0.053	0.053	0.053	0.053	0.053	0.054	0.054	0.054	0.054	0.054	0.054	0.054	0.055	0.055	0.055	0.056
[truncated: 1,516 more columns]
