# Supplementary material for: New-to-nature CO2-dependent acetyl-CoA assimilation enabled by an engineered B12-dependent acyl-CoA mutase
Source: Nat Commun. 2024 Nov 26;15:10235. doi: 10.1038/s41467-024-53762-9 (PMC11599936; doi:10.1038/s41467-024-53762-9)
Supplement: Supplementary file 9 — Source Data [file 41467_2024_53762_MOESM9_ESM.zip › Supplementary Figure 8.xlsx]

## Sheet: SI Fig. 8B
		Untargeted analysis of isotopic labelling patterns of free CoA, Counts
					M+1			M+2			M+3			M+4			M+5			M+6			M+7			M+8			M+9			M+10			M+11			M+12			M+13			M+14			M+15
β-ala aux. +LCM +AbfT		14442	10453	11659	5492	7260	10545	12951	11689	10221	144953	171062	151386	190783	224535	196369	217578	260381	235150	283651	339638	286795	280959	364669	297177	281470	368012	295314	292165	398312	303032	308693	422138	330624	306954	400628	322771	292545	409241	307182	272236	388064	301645	225247	315799	255116	195227	282769	198085
	Untargeted analysis of isotopic labelling patterns of free CoA, Fractions of total (all masses)
	M+0	M+1	M+2	M+3	M+4	M+5	M+6	M+7	M+8	M+9	M+10	M+11	M+12	M+13	M+14	M+15	M+16	M+17	M+18	M+19	M+20	M+21
β-ala aux. +LCM +AbfT	0.281572	0.179454	0.268531	3.60034	4.71176	5.49301	7.01028	7.26233	7.27767	7.6529	8.17628	7.9367	7.77198	7.40976	6.13275	5.20778	4.60676	3.77994	2.66998	1.66693	0.817223	0.0860645
	Untargeted analysis of isotopic labelling patterns of free CoA, Fractions of total (masses m+0 - m+3) (%)
	M+0	M+1	M+2	M+3
β-ala aux. +LCM +AbfT	6.50297	4.14454	6.20178	83.1507
	Targeted analysis of isotopic labelling patterns of free thrice labelled CoA, Counts
	M + 3.0			M + 3.1			M + 3.2			M + 3.3
β-ala aux. +LCM +AbfT	26419	30613	27724	2441	2791	2790	686	779	631	701	820	749
	Targeted analysis of isotopic labelling patterns of free thrice labelled CoA, Fractions of total (%)
	M + 3.0	M + 3.1	M + 3.2	M + 3.3
β-ala aux. +LCM +AbfT	87.2478	8.25784	2.15762	2.33674
[truncated: 18 more columns]

## Sheet: SI Fig. 8C
	Untargeted analysis of isotopic labelling patterns of free CoA, Counts
	M+0			M+1			M+2			M+3			M+4			M+5			M+6			M+7			M+8			M+9			M+10			M+11			M+12			M+13			M+14			M+15			M+16
ΔlldD	628721	716328	610241	790762	1015335	845074	807790	1014168	872514	947086	1199524	1002453	778387	965082	796044	667997	833374	714712	488451	610336	527625	370129	466791	411253	264832	336013	288385	206626	246763	225596	156885	175226	165468	81781	101861	97540	45497	48757	44671	19657	25386	18708	6970	12159	6801	3003	3856	7634	2208
	Untargeted analysis of isotopic labelling patterns of free CoA, Fractions of total (all masses)
	M+0	M+1	M+2	M+3	M+4	M+5	M+6	M+7	M+8	M+9	M+10	M+11	M+12	M+13	M+14	M+15	M+16	M+17	M+18	M+19	M+20	M+21
ΔlldD	9.45706	12.8228	13.0322	15.2309	12.2827	10.7184	7.86639	6.03698	4.3009	3.28401	2.40662	1.35998	0.671932	0.308341	0.125414	0.0700976	0.0251748	0	0	0	0	0
	Untargeted analysis of isotopic labelling patterns of free CoA, Fractions of total (masses m+0 - m+3) (%)
	M+0	M+1	M+2	M+3
ΔlldD	18.7109	25.3701	25.7844	30.1346
	Targeted analysis of isotopic labelling patterns of free thrice labelled CoA, Counts
	M + 3.0			M + 3.1			M + 3.2			M + 3.3
ΔlldD	93495	115978	95256	69388	90457	74900	20289	27399	22472	12125	16730	12609
	Targeted analysis of isotopic labelling patterns of free thrice labelled CoA, Fractions of total (%)
	M + 3.0	M + 3.1	M + 3.2	M + 3.3
ΔlldD	46.8023	36.0537	10.7756	6.36832
[truncated: 17 more columns]
